# Supplementary material for: The effect of ageing and osteoarthritis on the mechanical properties of cartilage and bone in the human knee joint
Source: Sci Rep. 2018 Apr 12;8:5931. doi: 10.1038/s41598-018-24258-6 (PMC5897376; doi:10.1038/s41598-018-24258-6)
Supplement: Supplementary file 1 — Supplementary Material 1 [file 41598_2018_24258_MOESM1_ESM.xlsx]

## Sheet: Paper and Author
The effect of ageing and osteoarthritis on the mechanical properties of cartilage and bone in the human knee joint
Abby E. Peters1,2*, Riaz Akhtar2, Eithne J. Comerford1,2,3, Karl T. Bates1
1Department of Musculoskeletal Biology, Institute of Ageing and Chronic Disease, University of Liverpool, The William Henry Duncan Building, 6 West Derby Street, Liverpool L7 8TX, UK;
2 Department of Mechanical, Materials and Aerospace Engineering, School of Engineering, University of Liverpool, The Quadrangle, Brownlow Hill, Liverpool, L69 3GH, UK;
3Institute of Veterinary Science, Leahurst Campus, University of Liverpool, Chester High Road, Neston, Wirral, CH64 7TE, UK.
*Corresponding author email: abby.peters@liverpool.ac.uk

## Sheet: Cadaver 1
	31, Female
	Cartilage						Trabecular Bone
	G' kPa	G" kPa	Tan Delta	G' MPa	G" MPa	E MPa	E GPa	H GPa	D nm	Load mN
Femoral Condyle Medial Inferior	593.609	727.468	1.226	0.593609	0.727468	1.73334	8.061	0.455	1398.7	15.73
	617.237	885.833	1.435	0.617237	0.885833	1.80233	7.252	0.374	1384.05	13.003
	541.538	807.599	1.491	0.541538	0.807599	1.58129	8.595	0.505	1395.33	17.191
	527.91	930.513	1.763	0.52791	0.930513	1.5415	7.941	0.428	1387.34	14.748
	497.537	1076.16	2.163	0.497537	1.07616	1.45281	7.122	0.358	1392.53	12.677
	552.091	900.303	1.631	0.552091	0.900303	1.61211	6.133	0.39	1394.37	12.951
	626.416	1431.86	2.286	0.626416	1.43186	1.82913	7.653	0.342	1374.99	12.15
	690.922	1252.14	1.812	0.690922	1.25214	2.01749	7.528	0.429	1383.38	14.48
	736.994	1193.55	1.619	0.736994	1.19355	2.15202	6.418	0.32	1362.62	10.868
	1224.09	1344.4	1.098	1.22409	1.3444	3.57434	5.555	0.325	1383.62	10.899
Mean	660.834	1054.98	1.6524	0.660834	1.05498	1.92964	7.2258	0.3926	1385.69	13.4697
SD	211.334	240.557	0.374749	0.211334	0.240557	0.617095	0.943244	0.0606047	10.7809	2.05064
COV%	31.9799	22.802	22.679	31.9799	22.802	31.9799	13.0538	15.4368	0.778019	15.2241
Femoral Condyle Medial Superior	2391.99	3230.15	1.35	2.39199	3.23015	6.98462	12.563	0.551	1326.96	18.304
	1835.17	2510.12	1.368	1.83517	2.51012	5.35871	11.962	0.493	1329.19	16.669
	1471.27	2607.82	1.772	1.47127	2.60782	4.29611	12.364	0.53	1337.41	17.983
	1781.54	2438.7	1.369	1.78154	2.4387	5.2021	10.926	0.391	1335.02	13.717
	2080.36	1924.29	0.925	2.08035	1.92429	6.07464	12.353	0.545	1339.74	18.437
	2772.44	2748.04	0.991	2.77244	2.74804	8.09553	10.513	0.496	1368.48	17.211
	2602.87	2468.52	0.948	2.60287	2.46852	7.60037	9.113	0.408	1354.54	14.071
	2336.7	2465.09	1.055	2.3367	2.46509	6.82316	8.826	0.369	1349.33	12.823
	2584.77	2699.28	1.044	2.58477	2.69928	7.54754	10.526	0.438	1373.38	15.77
	2783.35	2660.17	0.956	2.78335	2.66017	8.12738	8.026	0.344	1357.61	12.037
Mean	2264.05	2575.22	1.1778	2.26405	2.57522	6.61102	10.7172	0.4565	1347.17	15.7022
SD	452.945	325.332	0.276736	0.452945	0.325332	1.3226	1.62818	0.0762704	16.1211	2.38028
COV%	20.006	12.6332	23.496	20.006	12.6332	20.006	15.1922	16.7076	1.19667	15.1589
Femoral Condyle Lateral Inferior	1161.21	881.642	0.759	1.16121	0.881642	3.39074	15.767	0.636	1316.29	21.172
	1283.4	1059.76	0.826	1.2834	1.05976	3.74753	12.733	0.515	1318.76	17.203
	1436.3	1228.26	0.855	1.4363	1.22826	4.19399	11.249	0.424	1328.66	14.602
	1601.69	1458.46	0.911	1.60169	1.45846	4.67693	13.165	0.553	1324.79	18.494
	1708.69	1526.57	0.893	1.70869	1.52657	4.98937	13.854	0.507	1338.96	17.81
	1587.62	1717.08	1.082	1.58762	1.71708	4.63584	14.095	0.519	1330.68	17.988
	1482.86	1552.44	1.047	1.48286	1.55244	4.32994	14.535	0.5	1331.21	17.585
	1086.67	884.163	0.814	1.08668	0.884163	3.17309	12.455	0.461	1327.71	15.91
	1313.24	1220.48	0.929	1.31324	1.22048	3.83467	15.011	0.583	1330.1	19.973
	1188.41	1003.56	0.844	1.18841	1.00356	3.47015	16.048	0.697	1336.18	23.522
Mean	1385.01	1253.24	0.896	1.38501	1.25324	4.04422	13.8912	0.5395	1328.33	18.4259
SD	210.34	297.633	0.101925	0.21034	0.297633	0.614192	1.52003	0.0811942	7.00035	2.57413
COV%	15.1869	23.7491	11.3755	15.1869	23.7491	15.1869	10.9424	15.0499	0.527002	13.9701
Femoral Condyle Lateral Superior	1788.1	725.201	0.406	1.7881	0.725201	5.22125	9.57	0.47	1340.73	15.511
	1509.81	489.329	0.324	1.50981	0.489329	4.40865	10.248	0.43	1330.41	14.514
	1485.38	400.175	0.269	1.48538	0.400175	4.33732	10.578	0.502	1326.79	16.375
	1406.37	349.41	0.248	1.40637	0.34941	4.10659	13.63	0.533	1309.04	17.667
	1427.49	318.913	0.223	1.42749	0.318913	4.16827	12.266	0.664	1333.67	21.133
	1463.91	341.717	0.233	1.46391	0.341717	4.27462	12.002	0.468	1316.6	15.716
	1438.65	358.12	0.249	1.43865	0.35812	4.20085	13.896	0.519	1322.71	17.729
	1216.38	333.867	0.274	1.21638	0.333867	3.55184	13.018	0.488	1319.75	16.587
	1101.29	344.578	0.313	1.10129	0.344578	3.21576	13.005	0.457	1317.79	15.678
	1086.8	399.687	0.368	1.0868	0.399687	3.17346	11.945	0.51	1316.44	16.786
Mean	1392.42	406.1	0.2907	1.39242	0.4061	4.06586	12.0158	0.5041	1323.39	16.7696
SD	209.976	122.517	0.0606448	0.209976	0.122517	0.613129	1.46689	0.0642036	9.50186	1.82354
COV%	15.0799	30.1692	20.8616	15.0799	30.1692	15.0799	12.208	12.7363	0.717992	10.8741
Tibial Plateau Medial Anterior	1683.82	1925.44	1.143	1.68382	1.92544	4.91675	13.845	0.504	1304.65	16.835
	1741.93	1650.07	0.947	1.74193	1.65007	5.08644	14.249	0.5	1314.49	17.076
	2005.47	1745.34	0.87	2.00547	1.74534	5.85598	14.052	0.486	1310.38	16.545
	1794.91	1615.76	0.9	1.79491	1.61576	5.24113	12.643	0.496	1315.09	16.599
	1665.57	1714.89	1.03	1.66557	1.71489	4.86347	16.876	0.572	1306.23	19.403
	1472.68	1741.65	1.183	1.47268	1.74165	4.30024	16.069	0.559	1304.93	18.863
	1576.42	1776.49	1.127	1.57642	1.77649	4.60316	19.268	0.564	1302.55	19.512
	1693.89	1783.03	1.053	1.69389	1.78303	4.94615	17.263	0.615	1318.47	21.06
	1807.48	1700.51	0.941	1.80748	1.70051	5.27783	14.073	0.436	1296.19	14.827
	1842.22	1699.89	0.923	1.84222	1.69989	5.37928	16.804	0.572	1311.2	19.553
Mean	1728.44	1735.31	1.0117	1.72844	1.73531	5.04704	15.5142	0.5304	1308.42	18.0273
SD	147.647	84.7896	0.111318	0.147647	0.0847896	0.431129	2.04996	0.0540086	6.74168	1.91851
COV%	8.54222	4.88614	11.0031	8.54222	4.88614	8.54222	13.2134	10.1826	0.515254	10.6422
Tibial Plateau Medial Posterior	1702.31	490.627	0.288	1.70231	0.490627	4.97075	14.105	0.507	1301.14	16.904
	1984.32	575.693	0.29	1.98432	0.575693	5.79422	11.408	0.46	1303.45	15.031
	1905.29	587.561	0.308	1.90529	0.587561	5.56344	11.809	0.509	1302.34	16.367
	1346.62	414.715	0.308	1.34662	0.414715	3.93212	17.548	0.645	1308.15	21.61
	1897	721.743	0.38	1.897	0.721743	5.53923	11.969	0.514	1308.74	16.715
	1863.92	679.315	0.364	1.86392	0.679315	5.44264	15.768	0.64	1311.17	21.121
	1857.4	632.709	0.341	1.8574	0.632709	5.42361	11.707	0.421	1318.95	14.415
	1852.07	540.932	0.292	1.85207	0.540932	5.40806	15.529	0.471	1310.12	16.401
	2072.79	579.409	0.28	2.07279	0.579409	6.05254	15.376	0.536	1303.5	18.02
	1889.08	511.441	0.271	1.88908	0.511441	5.5161	14.623	0.52	1311.84	17.639
Mean	1837.08	573.414	0.3122	1.83708	0.573414	5.36427	13.9842	0.5223	1307.94	17.4223
SD	196.711	90.6204	0.0370669	0.196711	0.0906204	0.574397	2.14071	0.0717682	5.47429	2.34068
COV%	10.7078	15.8036	11.8728	10.7078	15.8036	10.7078	15.3081	13.7408	0.418544	13.435
Tibial Plateau Lateral Anterior	233.623	678.965	2.906	0.233623	0.678965	0.682179	14.484	0.414	1304.29	14.436
	438.703	715.463	1.631	0.438703	0.715463	1.28101	15.305	0.42	1323.14	15.162
	651.846	601.437	0.923	0.651846	0.601437	1.90339	13.359	0.584	1321.89	19.277
	820.296	638.19	0.778	0.820296	0.63819	2.39526	18.73	0.593	1297.97	20.128
	880.901	529.843	0.601	0.880901	0.529843	2.57223	11.995	0.449	1314.35	15.14
	770.181	455.386	0.591	0.770181	0.455386	2.24893	16.532	0.677	1311.35	22.29
	825.244	478.333	0.58	0.825244	0.478333	2.40971	14.952	0.571	1310.57	19.085
	742.911	546.177	0.735	0.742911	0.546177	2.1693	13.499	0.534	1313.55	17.786
	651.634	573.075	0.879	0.651634	0.573075	1.90277	15.172	0.568	1311.46	19.084
	607.863	625.099	1.028	0.607863	0.625099	1.77496	17.494	0.539	1314.73	18.833
Mean	662.32	584.197	1.0652	0.66232	0.584197	1.93397	15.1522	0.5349	1312.33	18.1221
SD	198.433	83.9446	0.717421	0.198433	0.0839446	0.579426	2.01702	0.0840588	7.41892	2.50426
COV%	29.9603	14.3692	67.3508	29.9603	14.3692	29.9603	13.3117	15.7149	0.565325	13.8188
Tibial Plateau Lateral Posterior	715.847	431.191	0.602	0.715847	0.431191	2.09027	15.108	0.507	1295.81	16.973
	552.695	415.179	0.751	0.552695	0.415179	1.61387	15.769	0.541	1304.55	18.279
	614.928	483.264	0.786	0.614928	0.483264	1.79559	18.54	0.63	1304.61	21.323
	599.823	486.579	0.811	0.599823	0.486579	1.75148	18.265	0.652	1291.53	21.42
	593.887	492.314	0.829	0.593887	0.492314	1.73415	13.421	0.423	1311.38	14.672
	508.567	451.624	0.888	0.508567	0.451624	1.48502	14.36	0.429	1311.12	15.002
	353.069	328.523	0.93	0.353069	0.328523	1.03096	15.933	0.494	1318.46	17.353
	319.332	302.704	0.948	0.319332	0.302704	0.932449	20.863	0.706	1292.52	23.47
	284.332	325.28	1.144	0.284332	0.32528	0.830249	14.907	0.546	1298.75	18.055
	356.387	337.212	0.946	0.356387	0.337212	1.04065	18.082	0.545	1311.59	19.034
Mean	489.887	405.387	0.8635	0.489887	0.405387	1.43047	16.5248	0.5473	1304.03	18.5581
SD	149.73	75.0035	0.144776	0.14973	0.0750035	0.437212	2.31421	0.0924627	9.15571	2.83298
COV%	30.5642	18.5017	16.7662	30.5642	18.5017	30.5642	14.0045	16.8943	0.702108	15.2654
Mean	1302.5	1073.48	0.908688	1.3025	1.07348	3.80331	13.1282	0.50345	1327.16	17.0622
SD	646.604	744	0.515948	0.646604	0.744	1.88808	3.33984	0.0866277	27.4996	2.75759
COV%	49.6432	69.3073	56.7795	49.6432	69.3073	49.6432	25.4402	17.2068	2.07206	16.162

## Sheet: Cadaver 2
	37, Female
	Cartilage						Subchondral Bone				Trabecular Bone
	G' kPa	G" kPa	Tan Delta	G' MPa	G" MPa	E MPa	E GPa	H GPa	D nm	Load mN	E GPa	H GPa	D nm	Load mN
Femoral Condyle Medial Inferior	2047.01	696.321	0.34	2.04701	0.696321	5.97726	13.529	0.431	2174.8	40.498	14.723	0.592	1291.25	18.993
	2290.73	931.155	0.406	2.29073	0.931155	6.68893	12.43	0.419	2193.23	39.64	13.324	0.494	1276.93	15.782
	2172.43	1051.9	0.484	2.17243	1.0519	6.34348	13.677	0.512	2205.67	48.046	11.838	0.395	1281.74	12.961
	1881.19	1088.35	0.579	1.88119	1.08835	5.49309	9.977	0.32	2197.97	30.674	11.375	0.438	1278.45	13.923
	1659.05	1266.12	0.763	1.65905	1.26612	4.84441	11.543	0.365	2192.7	34.914	12.307	0.413	1295.82	13.844
	1656.07	1203.68	0.727	1.65607	1.20368	4.83574	10.678	0.302	2187.09	29.329	7.962	0.454	1295.17	13.457
	1385.68	708.175	0.511	1.38568	0.708175	4.04619	12.427	0.467	2195.34	43.405	10.18	0.35	1288.03	11.529
	2031.41	768.56	0.378	2.03141	0.76856	5.93171	12.396	0.444	2205.06	42.015	11.627	0.362	1301.82	12.411
	2321.26	675.935	0.291	2.32126	0.675935	6.77808	11.377	0.411	2221.14	39.378	13.827	0.447	1295.02	15.045
	2259.6	500.284	0.221	2.2596	0.500284	6.59804	12.091	0.38	2186.24	36.177	10.821	0.352	1316.68	12.247
Mean	1970.44	889.048	0.47	1.97044	0.889048	5.75369	12.0125	0.4051	2195.93	38.4076	11.7984	0.4297	1292.09	14.0192
SD	317.167	256.065	0.179245	0.317167	0.256065	0.926127	1.16037	0.064791	12.7129	5.74579	1.9367	0.0744536	11.8851	2.16801
COV%	16.0962	28.8021	38.1372	16.0962	28.8021	16.0962	9.65969	15.9938	0.578929	14.96	16.415	17.3269	0.919831	15.4646
Femoral Condyle Medial Superior	1967.84	761.732	0.387	1.96784	0.761732	5.74609	12.681	0.415	2213.12	40.213	16.667	0.647	1286.98	20.78
	2292.14	732.691	0.32	2.29214	0.732691	6.69306	12.423	0.384	2203.42	37.241	12.866	0.46	1295.97	15.223
	2534.46	653.254	0.258	2.53446	0.653254	7.40063	13.215	0.448	2221.59	43.422	11.895	0.424	1283.37	13.781
	2481.57	517.975	0.209	2.48157	0.517975	7.2462	15.006	0.455	2192.17	43.841	13.324	0.533	1281.45	16.88
	2425.53	582.624	0.24	2.42553	0.582624	7.08255	14.364	0.46	2192.72	43.917	11.811	0.459	1284.9	14.697
	1839.57	531.581	0.289	1.83957	0.531581	5.37153	11.34	0.445	2195.3	40.974	14.643	0.561	1293.43	18.239
	1658.44	558.033	0.336	1.65844	0.558033	4.84265	10.116	0.324	2178.98	30.547	11.514	0.46	1295.13	14.892
	1400.47	560.257	0.4	1.40047	0.560257	4.08936	13.643	0.479	2177.04	44.315	12.512	0.54	1304.41	17.408
	1187.1	633.701	0.534	1.1871	0.633701	3.46633	15.068	0.55	2185.26	50.939	7.996	0.38	1297.16	11.854
	1118.06	832.919	0.745	1.11806	0.832919	3.26472	12.662	0.482	2176.59	43.898	12.749	0.481	1290.1	15.632
Mean	1890.52	636.477	0.3718	1.89052	0.636477	5.52031	13.0518	0.4442	2193.62	41.9307	12.5977	0.4945	1291.29	15.9386
SD	538.066	107.359	0.161335	0.538066	0.107359	1.57115	1.57113	0.060681	15.3248	5.33303	2.23196	0.0768364	7.21173	2.50241
COV%	28.4613	16.8677	43.3928	28.4613	16.8677	28.4613	12.0376	13.6607	0.698609	12.7187	17.7172	15.5382	0.558491	15.7003
Femoral Condyle Lateral Inferior	989.062	465.082	0.47	0.989062	0.465082	2.88806	16.775	0.662	2210.68	61.709	13.059	0.474	1308.12	15.928
	1009.83	514.09	0.509	1.00983	0.51409	2.9487	13.762	0.451	2186.87	42.631	12.706	0.491	1310.04	16.35
	1063.48	617.125	0.58	1.06348	0.617125	3.10538	13.729	0.506	2214.49	48.026	11.462	0.597	1312.49	18.611
	903.24	527.071	0.584	0.90324	0.527071	2.63746	13.129	0.405	2206.84	39.427	9.378	0.525	1301.36	15.778
	1019.52	680.866	0.668	1.01952	0.680866	2.97701	13.969	0.564	2231.94	53.331	20.731	1.052	1290.46	31.866
	875.408	527.456	0.603	0.875408	0.527456	2.55619	13.962	0.511	2215.32	48.537	13.184	0.505	1279.52	16.084
	833.145	459.362	0.551	0.833145	0.459362	2.43278	13.323	0.432	2196.55	41.285	14.625	0.501	1296.98	16.748
	873.235	473.17	0.542	0.873235	0.47317	2.54985	13.19	0.421	2221.86	41.281	12.673	0.348	1289.43	11.944
	994.661	560.942	0.564	0.994661	0.560942	2.90441	13.126	0.45	2231.17	43.915	15.634	0.48	1316.65	16.838
	920.987	479.454	0.521	0.920987	0.479454	2.68928	13.2	0.408	2166.58	38.243	20.041	0.418	1290.14	14.878
Mean	948.258	530.462	0.5592	0.948258	0.530462	2.76891	13.8165	0.481	2208.23	45.8385	14.3493	0.5391	1299.52	17.5025
SD	76.6828	71.9285	0.0548995	0.0766828	0.0719285	0.223914	1.09409	0.0817462	20.274	7.26001	3.59678	0.191619	12.1476	5.32424
COV%	8.08671	13.5596	9.81751	8.08671	13.5596	8.08671	7.91874	16.9951	0.91811	15.8382	25.0659	35.5443	0.934779	30.4199
Femoral Condyle Lateral Superior	1653.46	553.025	0.334	1.65346	0.553025	4.82811	9.375	0.291	2142.14	26.687	12.403	0.567	1291.79	17.691
	1504.57	505.582	0.336	1.50457	0.505582	4.39336	10.052	0.352	2159.34	32.094	9.586	0.328	1268.7	10.504
	1533.44	532.995	0.348	1.53344	0.532995	4.47766	13.007	0.47	2133.8	41.561	9.884	0.402	1284.78	12.759
	1504.82	538.968	0.358	1.50482	0.538968	4.39406	11.084	0.436	2134.43	37.976	10.94	0.5	1288	15.524
	1543.18	572.632	0.371	1.54318	0.572632	4.50608	14.475	0.453	2116.56	40.499	13.498	0.599	1297.92	18.995
	1448.68	516.519	0.357	1.44868	0.516519	4.23016	12.62	0.374	2123.09	33.926	14.513	0.581	1281.72	18.394
	1505.78	531.452	0.353	1.50578	0.531452	4.39687	13.394	0.45	2122.66	39.941	12.133	0.394	1276.16	12.881
	1614.55	588.366	0.364	1.61455	0.588366	4.71447	12.811	0.436	2131.72	38.947	15.02	0.468	1287	15.654
	1522.98	551.752	0.362	1.52298	0.551752	4.44709	12.647	0.43	2135.44	38.535	16.386	0.451	1261.96	14.824
	1440.53	540.532	0.375	1.44053	0.540532	4.20633	11.639	0.4	2151.39	36.36	14.028	0.418	1277.85	13.903
Mean	1527.2	543.182	0.3558	1.5272	0.543182	4.45942	12.1104	0.4092	2135.06	36.6526	12.8391	0.4708	1281.59	15.1129
SD	65.8558	24.6533	0.0135302	0.0658558	0.0246533	0.192299	1.56619	0.0554933	13.1614	4.5689	2.25085	0.0899985	10.7811	2.71326
COV%	4.3122	4.53867	3.80276	4.3122	4.53867	4.3122	12.9326	13.5614	0.61644	12.4654	17.5312	19.1161	0.841229	17.9533
Tibial Plateau Medial Anterior	218.819	50.361	0.23	0.218819	0.050361	0.638951	8.964	0.397	2186.36	35.328	14.478	0.558	1291.94	18.085
	138.085	30.685	0.222	0.138085	0.030685	0.403208	8.974	0.37	2167.93	32.928	15.391	0.492	1313.24	17.07
	91.864	21.011	0.229	0.091864	0.021011	0.268243	8.169	0.34	2202.6	31.16	11.877	0.319	1308.27	11.283
	178.148	43.406	0.244	0.178148	0.043406	0.520192	8.446	0.376	2187.87	33.455	13.881	0.456	1311.91	15.713
	252.751	70.773	0.28	0.252751	0.070773	0.738033	8.508	0.493	2190.45	41.098	11.759	0.417	1311.04	14.146
	255.736	70.475	0.276	0.255736	0.070475	0.746749	8.558	0.435	2134.55	35.711	13.035	0.504	1327.01	17.228
	82.92	20.273	0.244	0.08292	0.020273	0.242126	8.459	0.4	2182.27	34.943	15.501	0.651	1343.83	22.385
	142.865	31.42	0.22	0.142865	0.03142	0.417166	9.82	0.53	2214.38	46.041	10.997	0.388	1311.69	13.185
	124.007	26.217	0.211	0.124007	0.026217	0.3621	8.553	0.407	2197.66	35.985	13.029	0.44	1307.11	14.978
	157.112	34.484	0.219	0.157112	0.034484	0.458767	11.72	0.346	2121.45	31.389	11.161	0.403	1288.93	13.19
Mean	164.231	39.9105	0.2375	0.164231	0.0399105	0.479554	9.0171	0.4094	2178.55	35.8038	13.1109	0.4628	1311.5	15.7263
SD	61.4995	18.6342	0.0237873	0.0614995	0.0186342	0.179579	1.05395	0.0614097	29.5131	4.5787	1.66689	0.0940128	15.6726	3.15619
COV%	37.447	46.6899	10.0157	37.447	46.6899	37.447	11.6883	14.9999	1.35471	12.7883	12.7138	20.3139	1.19502	20.0695
Tibial Plateau Medial Posterior	730.565	254.71	0.349	0.730565	0.25471	2.13325	12.023	0.442	2191.97	41.115	13.834	0.444	1293.86	14.952
	678.831	244.762	0.361	0.678831	0.244762	1.98219	12.234	0.424	2200.56	40.2	15.015	0.503	1302.55	17.017
	344.339	114.957	0.334	0.344339	0.114957	1.00547	11.65	0.407	2163.58	37.252	12.468	0.417	1296.97	14.008
	369.967	129.872	0.351	0.369967	0.129872	1.0803	9.868	0.223	2170.36	22.018	13.012	0.444	1296.81	14.847
	647.453	249.241	0.385	0.647453	0.249241	1.89056	11.196	0.37	2211.16	35.705	9.437	0.266	1277.86	8.926
	1030.17	431.172	0.419	1.03017	0.431172	3.0081	10.594	0.353	2181.58	33.176	5.587	0.304	1290.4	9.065
	992.339	369.446	0.372	0.992339	0.369446	2.89763	9.976	0.256	2181.26	25.074	12.974	0.47	1297.59	15.56
	1046.82	345.216	0.33	1.04682	0.345216	3.05671	11.383	0.372	2207.86	35.902	12.277	0.438	1301.76	14.644
	1370.37	449.926	0.328	1.37037	0.449926	4.00148	9.259	0.272	2178.64	26.006	11.444	0.322	1273.44	10.741
	1384.19	455.459	0.329	1.38419	0.455459	4.04184	11.402	0.421	2226.65	40.401	11.988	0.459	1303.68	15.17
Mean	859.504	304.476	0.3558	0.859504	0.304476	2.50975	10.9585	0.354	2191.36	33.6849	11.8036	0.4067	1293.49	13.493
SD	367.788	125.336	0.0295101	0.367788	0.125336	1.07394	0.991474	0.0774683	19.9069	6.94397	2.63189	0.0798625	10.2752	2.84983
COV%	42.7907	41.1644	8.29401	42.7907	41.1644	42.7907	9.04754	21.8837	0.908425	20.6145	22.2973	19.6367	0.794376	21.1208
Tibial Plateau Lateral Anterior	91.794	20.396	0.222	0.091794	0.020396	0.268038	13.291	0.493	2178.71	45.259	14.66	0.503	1297.85	16.831
	96.555	22.071	0.229	0.096555	0.022071	0.281941	14.003	0.541	2187.98	49.65	14.389	0.469	1268.36	15.133
	99.055	21.85	0.221	0.099055	0.02185	0.289241	10.972	0.328	2187.56	31.515	13.316	0.393	1268.53	12.901
	119.349	27.005	0.226	0.119349	0.027005	0.348499	12.483	0.395	2175.96	37.215	12.82	0.376	1302.35	13.025
	153.523	33.962	0.221	0.153523	0.033962	0.448287	13.218	0.476	2169.57	43.545	12.425	0.577	1297.24	18.105
	157.094	41.002	0.261	0.157094	0.041002	0.458714	12.619	0.491	2204.47	45.634	12.497	0.348	1290.96	11.948
	219.772	57.227	0.26	0.219772	0.057227	0.641734	11.711	0.404	2190.63	38.008	16.282	0.625	1304.62	20.666
	274.512	61.712	0.225	0.274512	0.061712	0.801575	10.863	0.411	2185.9	37.816	8.013	0.195	1269.95	6.606
	191.341	45.007	0.235	0.191341	0.045007	0.558716	15.468	0.607	2185.67	55.374	5.906	0.113	1275.67	3.968
	181.985	44.28	0.243	0.181985	0.04428	0.531396	11.528	0.431	2195.68	40.083	12.921	0.467	1295.77	15.438
Mean	158.498	37.4512	0.2343	0.158498	0.0374512	0.462814	12.6156	0.4577	2186.21	42.4099	12.3229	0.4066	1287.13	13.4621
SD	59.8361	14.8628	0.0154132	0.0598361	0.0148628	0.174721	1.44037	0.0805882	9.92298	6.92715	3.10535	0.159548	14.7884	5.07106
COV%	37.752	39.6858	6.5784	37.752	39.6858	37.752	11.4173	17.6072	0.453889	16.3338	25.1999	39.2396	1.14894	37.6691
Tibial Plateau Lateral Posterior	547.745	161.892	0.296	0.547745	0.161892	1.59942	10.061	0.428	2160.12	37.538	12.306	0.444	1287.27	14.481
	550.377	201.722	0.367	0.550377	0.201722	1.6071	13.28	0.474	2191.54	44.309	9.088	0.462	1314.18	14.551
	1153.58	761.882	0.66	1.15358	0.761882	3.36845	13.886	0.476	2186.5	44.644	4.451	0.149	1273.38	4.828
	615.784	334.776	0.544	0.615784	0.334776	1.79809	9.442	0.294	2174.62	27.759	5.007	0.358	1281.84	9.695
	490.463	526.361	1.073	0.490463	0.526361	1.43215	9.08	0.3	2177.15	28.076	6.722	0.45	1292.48	12.657
	418.877	528.295	1.261	0.418877	0.528295	1.22312	13.351	0.449	2135.33	40.342	8.588	0.34	1310.66	11.28
	397.835	547.763	1.377	0.397835	0.547763	1.16168	12.352	0.429	2177.57	39.795	10.302	0.349	1308.05	11.9
	551.776	563.901	1.022	0.551776	0.563901	1.61119	14.419	0.451	2193.25	43.223	13.882	0.596	1321.29	19.726
	61.578	24.371	0.396	0.061578	0.024371	0.179808	12.715	0.438	2193.68	41.306	12.247	0.394	1298.6	13.363
	47.535	18	0.379	0.047535	0.018	0.138802	12.751	0.381	2160.23	35.768	12.206	0.513	1306.24	16.698
Mean	483.555	366.896	0.7375	0.483555	0.366896	1.41198	12.1337	0.412	2175	38.276	9.4799	0.4055	1299.4	12.9179
SD	309.015	255.693	0.40788	0.309015	0.255693	0.902324	1.90677	0.0662319	18.5963	6.13424	3.28264	0.120261	15.3731	4.02172
COV%	63.9049	69.6907	55.3058	63.9049	69.6907	63.9049	15.7147	16.0757	0.855002	16.0263	34.6273	29.6575	1.18309	31.1329
Mean	1000.28	418.488	0.415238	1.00028	0.418488	2.9208	11.9645	0.421575	2182.99	39.1255	12.2877	0.451962	1294.5	14.7716
SD	736.317	307.97	0.227066	0.736317	0.30797	2.15005	1.90036	0.075511	27.1003	6.86726	2.86535	0.121642	14.7263	3.78504
COV%	73.6115	73.5913	54.6833	73.6115	73.5913	73.6115	15.8833	17.9117	1.24143	17.5519	23.3188	26.9142	1.13761	25.6238

## Sheet: Cadaver 3
	43, Female
	Cartilage						Subchondral Bone				Trabecular Bone
	G' kPa	G" kPa	Tan Delta	G' MPa	G" MPa	E MPa	E GPa	H GPa	D nm	Load mN	E GPa	H GPa	D nm	Load mN
Femoral Condyle Medial Inferior	1554.52	1700.29	1.094	1.55452	1.70029	4.5392	9.988	0.279	2215.61	27.784	11.603	0.533	1295.95	16.727
	1611.93	1712.88	1.063	1.61193	1.71287	4.70684	11.941	0.403	2217.27	38.955	9.633	0.364	1292.18	11.867
	1572.22	1617.03	1.029	1.57222	1.61703	4.59087	15.406	0.61	2214.75	57.025	11.429	0.381	1289.94	12.672
	1356.84	1165.31	0.859	1.35684	1.16531	3.96198	13.066	0.454	2234.44	44.37	12.001	0.379	1292.77	12.765
	1270.92	1065.26	0.838	1.27092	1.06526	3.71109	11.381	0.385	2197.7	36.583	9.502	0.337	1303.64	11.32
	1315.94	1224.5	0.931	1.31594	1.2245	3.84254	15.724	0.566	2190.55	52.749	8.607	0.274	1292.88	9.237
	1331.02	1225.29	0.921	1.33102	1.22529	3.88657	12.53	0.407	2216.91	39.59	4.167	0.378	1289.83	9.461
	1441.04	1510.31	1.048	1.44104	1.51031	4.20783	12.869	0.397	2224.23	39.267	11.204	0.411	1297.66	13.594
	1509.94	1541.02	1.021	1.50994	1.54102	4.40902	11.866	0.379	2222.96	37.176	13.153	0.504	1309.65	16.815
	1525.26	1441.91	0.945	1.52526	1.44191	4.45376	14.197	0.489	2218.43	47.174	12.742	0.54	1322.18	17.956
Mean	1448.96	1420.38	0.9749	1.44896	1.42038	4.23097	12.8968	0.4369	2215.29	42.0673	10.4041	0.4101	1298.67	13.2414
SD	122.151	234.113	0.0883446	0.122151	0.234113	0.35668	1.79129	0.0967534	12.6651	8.5042	2.62973	0.0879602	10.3876	3.05014
COV%	8.43023	16.4824	9.06191	8.43023	16.4824	8.43023	13.8894	22.1454	0.571714	20.2157	25.2759	21.4485	0.799868	23.0349
Femoral Condyle Medial Superior	368.701	1380.29	3.744	0.368701	1.38029	1.07661	15.023	0.531	2180.04	49.242	9.283	0.423	1307.37	13.534
	118.927	1572.89	13.226	0.118927	1.57289	0.347267	14.217	0.512	2194.18	47.918	9.129	0.418	1307.29	13.372
	254.954	1373.77	5.388	0.254954	1.37377	0.744466	11.824	0.405	2205.88	38.657	10.491	0.539	1295.87	16.449
	185.797	1534.27	8.258	0.185797	1.53427	0.542527	13.625	0.419	2182.94	39.907	5.325	0.219	1338.95	7.522
	291.14	1543.87	5.303	0.29114	1.54387	0.850129	14.336	0.484	2225.56	47.134	11.873	0.437	1320.7	14.947
	119.07	1849.69	15.534	0.11907	1.84969	0.347684	12.798	0.481	2223.37	45.856	12.583	0.456	1307.52	15.32
	401.445	1796.39	4.475	0.401445	1.79639	1.17222	13.774	0.46	2217.89	44.609	15.921	0.63	1301.08	20.58
	678.761	1531.09	2.256	0.678761	1.53109	1.98198	13.842	0.461	2215.49	44.605	14.547	0.558	1303.87	18.429
	803.593	1310.12	1.63	0.803593	1.31012	2.34649	14.986	0.519	2202.69	49.299	12.556	0.512	1304.6	16.737
	362.463	1449.03	3.998	0.362463	1.44903	1.05839	12.352	0.405	2222.77	39.535	11.033	0.411	1314.29	13.894
Mean	358.485	1534.14	6.3812	0.358485	1.53414	1.04678	13.6777	0.4677	2207.08	44.6762	11.2741	0.4603	1310.15	15.0784
SD	226.678	175.363	4.62067	0.226678	0.175363	0.6619	1.06731	0.0464065	16.8054	4.02183	2.99351	0.111359	12.1879	3.496
COV%	63.2322	11.4307	72.4107	63.2322	11.4307	63.2322	7.80326	9.92229	0.761433	9.00218	26.5521	24.1928	0.930261	23.1855
Femoral Condyle Lateral Inferior	1204.13	244.573	0.203	1.20413	0.244573	3.51607	11.385	0.373	2203.45	35.799	14.035	0.457	1286.66	15.17
	1192.6	227.873	0.191	1.1926	0.227873	3.48239	12.925	0.448	2220.34	43.238	11.733	0.385	1280.59	12.658
	1391.43	265.343	0.191	1.39143	0.265343	4.06298	9.743	0.37	2208.66	34.732	10.166	0.334	1286.81	11.094
	1365.24	264.393	0.194	1.36524	0.264393	3.9865	11.476	0.39	2181.72	36.483	7.486	0.319	1273.32	9.854
	1528.21	301.777	0.197	1.52821	0.301777	4.46238	11.782	0.347	2215.87	34.339	8.313	0.274	1289.14	9.121
	1631.85	323.988	0.199	1.63185	0.323988	4.765	11.524	0.344	2215.62	33.92	6.916	0.42	1300.22	12.329
	1080.29	243.999	0.226	1.08029	0.243999	3.15446	11.292	0.335	2206.06	32.839	4.33	0.292	1259.66	7.798
	1354.17	290.495	0.215	1.35417	0.290495	3.95418	11.908	0.419	2215.77	40.147	10.098	0.604	1317.96	18.262
	1034.65	253.389	0.245	1.03465	0.253389	3.02119	12.516	0.403	2217.99	39.292	12.674	0.418	1285.62	13.84
	854.088	207.046	0.242	0.854088	0.207046	2.49394	11.686	0.369	2207.6	35.821	11.601	0.373	1291.02	12.506
Mean	1263.67	262.288	0.2103	1.26367	0.262288	3.68991	11.6237	0.3798	2209.31	36.661	9.7352	0.3876	1287.1	12.2632
SD	236.36	35.1809	0.0206723	0.23636	0.0351809	0.690171	0.83899	0.0356738	11.21	3.2497	2.96573	0.0962995	15.3904	3.05729
COV%	18.7043	13.4131	9.82991	18.7043	13.4131	18.7043	7.21793	9.39279	0.507397	8.8642	30.464	24.8451	1.19575	24.9306
Femoral Condyle Lateral Superior	1738.89	892.909	0.513	1.73889	0.892909	5.07756	8.875	0.294	2174.92	27.514	11.615	0.565	1277.37	16.994
	1461.44	735.114	0.503	1.46144	0.735114	4.26739	8.731	0.315	2169.97	28.842	12.401	0.455	1274.04	14.486
	1465.86	745.57	0.509	1.46586	0.74557	4.2803	9.608	0.323	2177.07	30.19	14.933	0.544	1280.55	17.533
	1512.58	851.167	0.563	1.51258	0.851167	4.41674	9.494	0.325	2173.72	30.192	16.498	0.585	1269.78	18.619
	1447.09	796.307	0.55	1.44709	0.796307	4.22549	7.641	0.241	2191.84	23.058	11.135	0.401	1283.24	13
	1244.35	689.104	0.554	1.24435	0.689104	3.63349	8.662	0.306	2229.65	29.688	6.456	0.412	1258.46	11.163
	1356.45	824.224	0.608	1.35645	0.824224	3.96083	8.621	0.325	2216.53	30.756	10.674	0.435	1296.41	14.038
	1191.5	760.323	0.638	1.1915	0.760323	3.47917	9.181	0.44	2225.45	39.8	10.733	0.336	1280.22	11.129
	1355.12	977.103	0.721	1.35512	0.977103	3.95694	9.967	0.413	2221.52	38.479	9.199	0.507	1307.28	15.457
	1202.17	1019.62	0.848	1.20217	1.01962	3.51033	9.238	0.356	2205.05	33.185	11.991	0.532	1284.58	16.542
Mean	1397.54	829.145	0.6007	1.39754	0.829144	4.08082	9.0018	0.3338	2198.57	31.1704	11.5635	0.4772	1281.19	14.8961
SD	166.18	107.498	0.109996	0.16618	0.107498	0.485245	0.652424	0.0573852	23.7622	4.95349	2.7875	0.0816167	13.5058	2.60053
COV%	11.8908	12.9649	18.3113	11.8908	12.9649	11.8908	7.24771	17.1915	1.0808	15.8917	24.1061	17.1033	1.05416	17.4578
Tibial Plateau Medial Anterior	156.805	42.855	0.273	0.156805	0.042855	0.457871	11.341	0.37	2208.34	35.698	14.309	0.438	1311.42	15.267
	144.792	38.738	0.268	0.144792	0.038738	0.422793	11.056	0.376	2252.65	37.495	13.239	0.459	1318.09	15.807
	106.374	28.566	0.269	0.106374	0.028566	0.310612	12.154	0.409	2210.84	39.386	14.655	0.536	1312.66	18.129
	115.369	32.214	0.279	0.115369	0.032214	0.336877	11.263	0.381	2195.03	36.14	14.942	0.501	1311.72	17.194
	98.982	25.72	0.26	0.098982	0.02572	0.289027	13.558	0.442	2185	41.753	17.572	0.657	1338.61	22.956
	84.768	23.121	0.273	0.084768	0.023121	0.247523	12.055	0.39	2189.32	37.088	14.01	0.466	1311.54	16.014
	76.34	18.275	0.239	0.07634	0.018275	0.222913	13.484	0.506	2181.03	46.412	14.581	0.525	1313.74	17.823
	124.376	29.745	0.239	0.124376	0.029745	0.363178	11.36	0.374	2168.28	34.79	13.158	0.388	1324.24	13.853
	149.493	34.856	0.233	0.149493	0.034856	0.43652	12.239	0.37	2164.73	34.785	16.251	0.53	1329.05	18.741
	105.743	24.989	0.236	0.105743	0.024989	0.30877	13.073	0.478	2183.8	44.212	13.05	0.45	1314.13	15.421
Mean	116.304	29.9079	0.2569	0.116304	0.0299079	0.339608	12.1583	0.4096	2193.9	38.7759	14.5767	0.495	1318.52	17.1205
SD	27.3278	7.45615	0.0180582	0.0273278	0.00745615	0.0797971	0.936448	0.0491668	25.4363	4.08007	1.43141	0.0737458	9.24497	2.54176
COV%	23.4968	24.9304	7.02929	23.4968	24.9304	23.4968	7.70213	12.0036	1.15941	10.5222	9.81987	14.8981	0.701163	14.8463
Tibial Plateau Medial Posterior	832.485	461.077	0.554	0.832485	0.461077	2.43086	12.329	0.368	2214.8	36.286	9.829	0.294	1314.61	10.332
	753.994	352.001	0.467	0.753994	0.352001	2.20166	14.013	0.488	2217.74	46.94	12.155	0.462	1304.14	15.316
	725.633	305.777	0.421	0.725633	0.305777	2.11885	14.504	0.495	2198.45	46.93	15.568	0.534	1301.72	17.955
	738.056	305.102	0.413	0.738056	0.305102	2.15512	12.697	0.401	2178.42	37.917	12.583	0.504	1317.43	16.838
	512.929	196.705	0.383	0.512929	0.196705	1.49775	11.288	0.352	2207.43	34.236	15.895	0.68	1315.18	22.313
	332.079	117.316	0.353	0.332079	0.117316	0.969671	12.128	0.393	2190.52	37.379	13.003	0.461	1292.08	15.205
	165.507	47.362	0.286	0.165507	0.047362	0.48328	12.113	0.392	2208.14	37.865	14.302	0.397	1307.09	13.962
	176.6	47.73	0.27	0.1766	0.04773	0.515672	11.42	0.335	2240.44	33.866	14.385	0.532	1308.88	17.839
	119.019	30.57	0.257	0.119019	0.03057	0.347535	12.056	0.395	2216.86	38.376	15.826	0.581	1302.12	19.31
	99.833	23.08	0.231	0.099833	0.02308	0.291512	12.079	0.314	2159.63	30.077	13.135	0.48	1297.34	15.855
Mean	445.614	188.672	0.3635	0.445613	0.188672	1.30119	12.4627	0.3933	2203.24	37.9872	13.6681	0.4925	1306.06	16.4925
SD	298.734	158.309	0.103761	0.298734	0.158309	0.872304	1.03587	0.0590744	22.7488	5.3457	1.91698	0.103818	8.19295	3.22648
COV%	67.0389	83.9072	28.5449	67.0389	83.9072	67.0389	8.31174	15.0202	1.03251	14.0724	14.0252	21.0799	0.627303	19.5633
Tibial Plateau Lateral Anterior	1469.22	593.412	0.404	1.46922	0.593412	4.29013	12.37	0.384	2184.15	36.609	9.818	0.552	1300.38	16.543
	1446.28	608.261	0.421	1.44628	0.608261	4.22314	13.607	0.488	2183.16	45.242	10.105	0.538	1299	16.352
	862.897	310.303	0.36	0.862897	0.310303	2.51966	11.12	0.437	2229.75	41.502	12.585	0.554	1305.7	17.82
	1494.52	524.379	0.351	1.49452	0.524379	4.36398	11.29	0.432	2217.81	40.801	5.971	0.391	1280.54	10.879
	1483.75	587.782	0.396	1.48375	0.587782	4.33254	10.155	0.378	2232.34	36.36	7.828	0.454	1303.74	13.575
	1700.07	571.732	0.336	1.70007	0.571732	4.9642	11.548	0.494	2249.51	46.836	8.027	0.513	1302.81	14.854
	1428.43	468.469	0.328	1.42843	0.468469	4.17101	12.828	0.513	2207.38	47.534	7.109	0.369	1289.1	11.117
	1527.55	514.027	0.337	1.52755	0.514027	4.46046	11.88	0.399	2194.13	37.831	10.944	0.488	1285.74	15.193
	1436.15	472.854	0.329	1.43615	0.472854	4.19356	11.451	0.438	2192.05	40.425	13.712	0.553	1319.02	18.494
	1266.51	407.219	0.322	1.26651	0.407219	3.6982	11.332	0.436	2218.33	41.147	14.155	0.594	1305.85	19.301
Mean	1411.54	505.844	0.3584	1.41154	0.505844	4.12169	11.7581	0.4399	2210.86	41.4287	10.0254	0.5006	1299.19	15.4128
SD	220.17	94.323	0.0358119	0.22017	0.094323	0.642898	0.97003	0.0463116	22.4657	4.00563	2.82558	0.074667	11.283	2.89277
COV%	15.5979	18.6467	9.99215	15.5979	18.6467	15.5979	8.24989	10.5278	1.01615	9.66873	28.1842	14.9155	0.868468	18.7686
Tibial Plateau Lateral Posterior	976.828	357.714	0.366	0.976828	0.357714	2.85234	11.532	0.377	2189.24	35.799	13.358	0.504	1297.42	16.547
	546.142	158.171	0.29	0.546142	0.158171	1.59473	9.819	0.34	2254.49	33.847	10.704	0.39	1286.61	12.685
	390.235	113.259	0.29	0.390235	0.113259	1.13949	11.025	0.395	2218.61	37.853	11.065	0.511	1298.55	16.074
	680.585	222.186	0.326	0.680585	0.222186	1.98731	12.817	0.458	2217.05	43.777	10.646	0.395	1295.96	12.993
	945.282	331.529	0.351	0.945282	0.331529	2.76022	12.104	0.431	2213.8	41.143	9.481	0.383	1288.09	12.232
	1079.45	372.803	0.345	1.07945	0.372803	3.15201	10.835	0.293	2145.24	27.512	12.085	0.729	1318.59	21.987
	1078.35	352.927	0.327	1.07835	0.352927	3.14878	11.58	0.42	2201.95	39.503	12.766	0.458	1307.7	15.424
	580.228	163.2	0.281	0.580228	0.1632	1.69427	12.071	0.435	2207.62	41.237	16.006	0.736	1331.83	24.345
	703.517	193.295	0.275	0.703517	0.193295	2.05427	12.542	0.494	2226.69	46.763	13.847	0.562	1320.8	18.826
	538.841	138.955	0.258	0.538841	0.138955	1.57342	11.419	0.345	2204.8	33.679	11.034	0.372	1315.1	12.82
Mean	751.946	240.404	0.3109	0.751946	0.240404	2.19568	11.5744	0.3988	2207.95	38.1113	12.0992	0.504	1306.07	16.3933
SD	248.838	102.192	0.0367407	0.248838	0.102192	0.726606	0.879605	0.0609185	28.0391	5.61187	1.92829	0.136186	15.121	4.17533
COV%	33.0925	42.5083	11.8175	33.0925	42.5083	33.0925	7.59958	15.2755	1.26991	14.725	15.9374	27.0211	1.15775	25.4697
Mean	899.257	626.348	1.1821	0.899257	0.626348	2.62583	11.8942	0.407475	2205.78	38.8598	11.6683	0.465913	1300.87	15.1123
SD	550.464	558.881	2.52997	0.550464	0.558881	1.60736	1.64458	0.0685085	21.2407	6.27158	2.88439	0.102119	16.3116	3.40534
COV%	61.2132	89.2286	214.023	61.2132	89.2286	61.2132	13.8268	16.8129	0.962958	16.139	24.7199	21.9181	1.2539	22.5336

## Sheet: Cadaver 4
	49, Male
	Cartilage						Trabecular Bone
	G' kPa	G" kPa	Tan Delta	G' MPa	G" MPa	E MPa	E GPa	H GPa	D nm	Load mN
Femoral Condyle Medial Inferior	2619.97	1266.88	0.484	2.61997	1.26688	7.6503	14.577	0.524	1310.14	17.699
	1956.39	938.753	0.48	1.95639	0.938753	5.71267	14.131	0.518	1323.13	17.771
	1528.28	799.023	0.523	1.52828	0.799023	4.46258	10.584	0.508	1326.51	16.529
	1539.69	689	0.447	1.53969	0.689	4.49589	12.539	0.473	1324.99	16.195
	1591.21	847.774	0.533	1.59121	0.847774	4.64635	10.906	0.52	1328.39	16.979
	1756.89	899.467	0.512	1.75689	0.899467	5.13013	12.015	0.503	1346.19	17.385
	1667.39	902.013	0.541	1.66739	0.902013	4.86879	14.542	0.531	1327.8	18.35
	1953.89	987.941	0.506	1.95389	0.987941	5.70536	13.885	0.563	1319.94	18.84
	2005.51	856.975	0.427	2.00551	0.856975	5.8561	14.524	0.588	1342.19	20.341
	1004.66	315.733	0.314	1.00466	0.315733	2.93361	8.568	0.486	1325.08	15.094
Mean	1762.39	850.356	0.4767	1.76239	0.850356	5.14618	12.6271	0.5214	1327.44	17.5183
SD	419.757	240.338	0.0678561	0.419757	0.240338	1.22569	2.07917	0.033981	10.3094	1.46888
COV%	23.8175	28.2632	14.2346	23.8175	28.2632	23.8175	16.4659	6.51727	0.776639	8.38482
Femoral Condyle Medial Superior	242.567	74.408	0.307	0.242567	0.074408	0.708296	16.253	0.567	1365.86	20.895
	426.005	140.064	0.329	0.426005	0.140064	1.24393	15.308	0.677	1332.76	22.631
	679.716	240.197	0.353	0.679716	0.240197	1.98477	13.433	0.536	1329.27	18.249
	565.713	224.854	0.397	0.565713	0.224854	1.65188	15.132	0.622	1332.81	21.156
	884.991	327.373	0.37	0.884991	0.327373	2.58417	11.268	0.438	1333.16	15.096
	980.4	370.918	0.378	0.9804	0.370918	2.86277	14.814	0.543	1323.23	18.628
	877.622	334.148	0.381	0.877622	0.334148	2.56266	10.787	0.4	1333.38	13.927
	818.539	304.111	0.372	0.818539	0.304111	2.39013	8.956	0.589	1327.86	17.542
	868.053	310.446	0.358	0.868053	0.310446	2.53471	9.31	0.536	1335.45	16.826
	905.497	340.829	0.376	0.905497	0.340829	2.64405	14.989	0.499	1319.76	17.359
Mean	724.91	266.735	0.3621	0.72491	0.266735	2.11674	13.025	0.5407	1333.35	18.2309
SD	241.632	96.2443	0.0266935	0.241632	0.0962443	0.705566	2.70287	0.0818835	12.4521	2.72299
COV%	33.3327	36.0824	7.37187	33.3327	36.0824	33.3327	20.7514	15.144	0.933895	14.9361
Femoral Condyle Lateral Inferior	218.08	188.251	0.863	0.21808	0.188251	0.636794	11.787	0.523	1338.9	17.654
	218.066	162.83	0.747	0.218066	0.16283	0.636753	14.521	0.552	1351.91	19.624
	216.855	141.257	0.651	0.216855	0.141257	0.633217	12.688	0.569	1367.68	19.958
	355.791	315.709	0.887	0.355791	0.315709	1.03891	13.067	0.497	1350.51	17.624
	394.227	333.285	0.845	0.394227	0.333285	1.15114	12.784	0.546	1363.94	19.267
	438.592	410.499	0.936	0.438592	0.410499	1.28069	12.995	0.583	1356.6	20.119
	384.282	367.227	0.956	0.384282	0.367227	1.1221	14.058	0.548	1375.38	20.058
	353.053	384.327	1.089	0.353053	0.384327	1.03091	13.241	0.572	1395.84	21.068
	320.193	368.622	1.151	0.320193	0.368622	0.934964	13.513	0.517	1374.13	18.97
	289.476	332.164	1.147	0.289476	0.332164	0.84527	10.444	0.547	1372.96	18.623
Mean	318.862	300.417	0.9272	0.318862	0.300417	0.931076	12.9098	0.5454	1364.79	19.2965
SD	80.5642	98.5674	0.165576	0.0805642	0.0985674	0.235247	1.14628	0.02663	16.148	1.10532
COV%	25.2662	32.8102	17.8576	25.2662	32.8102	25.2662	8.87918	4.88265	1.18319	5.72808
Femoral Condyle Lateral Superior	1075.78	754.294	0.701	1.07578	0.754294	3.14129	16.746	0.683	1314.99	22.639
	884.157	457.721	0.518	0.884157	0.457721	2.58174	16.816	0.508	1305.31	17.573
	642.399	282.994	0.441	0.642399	0.282994	1.87581	10.966	0.309	1305.24	10.808
	735.663	338.403	0.46	0.735663	0.338403	2.14814	11.161	0.482	1306.26	15.581
	657.766	297.708	0.453	0.657766	0.297708	1.92068	15.897	0.466	1310.99	16.329
	721.634	341.132	0.473	0.721634	0.341132	2.10717	14.379	0.452	1316.96	15.802
	904.028	486.651	0.538	0.904028	0.486651	2.63976	15.166	0.552	1299.09	18.285
	855.373	497.556	0.582	0.855373	0.497556	2.49769	14.786	0.571	1325.99	19.476
	791.934	456.836	0.577	0.791934	0.456836	2.31245	11.97	0.481	1318.14	16.099
	768.716	463.901	0.603	0.768716	0.463901	2.24465	14.14	0.41	1314.12	14.46
Mean	803.745	437.72	0.5346	0.803745	0.43772	2.34694	14.2027	0.4914	1311.71	16.7052
SD	130.503	137.591	0.0826495	0.130503	0.137591	0.381069	2.16499	0.0996017	7.89965	3.13657
COV%	16.2369	31.4336	15.4601	16.2369	31.4336	16.2369	15.2435	20.269	0.602241	18.776
Tibial Plateau Medial Anterior	139.888	32.603	0.233	0.139888	0.032603	0.408473	14.241	0.564	1318.72	18.94
	51.092	14.012	0.274	0.051092	0.014012	0.149189	14.286	0.545	1322.64	18.551
	58.99	16.008	0.271	0.05899	0.016008	0.172251	17.129	0.632	1322.33	21.628
	162.304	35.673	0.22	0.162304	0.035673	0.473928	11.362	0.535	1316.29	17.207
	231.974	50.983	0.22	0.231974	0.050983	0.677364	7.304	0.485	1313.98	14.122
	264.921	57.638	0.218	0.264921	0.057638	0.773569	14.45	0.606	1309.86	19.827
	236.064	46.356	0.196	0.236064	0.046356	0.689307	16.114	0.627	1323.09	21.255
	165.187	31.233	0.189	0.165187	0.031233	0.482346	14.418	0.596	1311.11	19.594
	288.587	58.156	0.202	0.288587	0.058156	0.842674	15.133	0.555	1318.66	18.908
	61.212	14.591	0.238	0.061212	0.014591	0.178739	13.26	0.573	1310.15	18.638
Mean	166.022	35.7253	0.2261	0.166022	0.0357253	0.484784	13.7697	0.5718	1316.68	18.867
SD	88.4472	17.2109	0.0288731	0.0884472	0.0172109	0.258266	2.74617	0.045188	5.20826	2.1136
COV%	53.2744	48.1757	12.7701	53.2744	48.1757	53.2744	19.9436	7.90276	0.395559	11.2026
Tibial Plateau Medial Posterior	254.662	330.141	1.296	0.254662	0.330141	0.743613	13.185	0.488	1311.79	16.437
	430.951	454.491	1.055	0.430951	0.454491	1.25838	12.194	0.455	1319.37	15.466
	623.111	662.094	1.063	0.623111	0.662094	1.81948	18.295	0.679	1312.34	22.865
	540.481	512.215	0.948	0.540481	0.512215	1.5782	11.016	0.424	1315.8	14.26
	487.702	423.004	0.867	0.487702	0.423004	1.42409	8.128	0.452	1322.85	14.06
	412.375	366.981	0.89	0.412375	0.366981	1.20413	14.601	0.528	1322.14	18.15
	467.274	393.183	0.841	0.467274	0.393183	1.36444	14.431	0.6	1324.24	20.086
	380.362	323.369	0.85	0.380362	0.323369	1.11066	12.98	0.506	1324.36	17.181
	495.387	393.25	0.794	0.495387	0.39325	1.44653	17.666	0.663	1334.8	23.018
	455.484	346.419	0.761	0.455484	0.346419	1.33001	13.839	0.53	1325.42	18.093
Mean	454.779	420.515	0.9365	0.454779	0.420515	1.32795	13.6335	0.5325	1321.31	17.9616
SD	98.048	102.946	0.161286	0.098048	0.102946	0.2863	2.97148	0.0882021	6.8726	3.20178
COV%	21.5595	24.481	17.2222	21.5595	24.481	21.5595	21.7954	16.5638	0.520134	17.8257
Tibial Plateau Lateral Anterior	650.292	303.016	0.466	0.650292	0.303016	1.89885	15.676	0.623	1322.04	20.989
	687.93	271.56	0.395	0.68793	0.27156	2.00876	13.681	0.552	1340.84	19.066
	677.39	243.19	0.359	0.67739	0.24319	1.97798	12.386	0.459	1333.14	15.965
	671.613	241.383	0.359	0.671613	0.241383	1.96111	13.634	0.574	1324.59	19.179
	611.328	208.463	0.341	0.611328	0.208463	1.78508	13.964	0.567	1323.51	19.076
	509.594	156.062	0.306	0.509594	0.156062	1.48801	12.282	0.497	1326.58	16.807
	647.231	197.385	0.305	0.647231	0.197385	1.88991	13.524	0.545	1303.73	17.828
	687.215	190.284	0.277	0.687215	0.190284	2.00667	12.792	0.554	1335.05	18.684
	858.096	269.774	0.314	0.858096	0.269774	2.50564	11.516	0.507	1324.96	16.792
	766.72	217.666	0.284	0.76672	0.217666	2.23882	14.181	0.628	1324.04	20.728
Mean	676.741	229.878	0.3406	0.676741	0.229878	1.97608	13.3636	0.5506	1325.85	18.5114
SD	91.3083	44.3068	0.0575253	0.0913083	0.0443068	0.26662	1.17574	0.0529763	9.87797	1.66554
COV%	13.4924	19.274	16.8894	13.4924	19.274	13.4924	8.79809	9.62156	0.74503	8.99736
Tibial Plateau Lateral Posterior	303.966	85.132	0.28	0.303966	0.085132	0.887581	11.974	0.498	1297.8	16.029
	298.199	81.137	0.272	0.298199	0.081137	0.870741	14.288	0.72	1313.79	22.67
	333.897	86.919	0.26	0.333897	0.086919	0.974979	12.979	0.547	1350.2	18.971
	368.511	96.584	0.262	0.368511	0.096584	1.07605	11.912	0.391	1334.69	13.951
	395.039	110.938	0.281	0.395039	0.110938	1.15351	14.547	0.532	1314.98	18.03
	325.196	95.203	0.293	0.325196	0.095203	0.949572	14.812	0.583	1328.15	19.873
	156.134	35.824	0.229	0.156134	0.035824	0.455911	9.857	0.42	1337.94	14.3
	265.387	75.72	0.285	0.265387	0.07572	0.77493	12.918	0.508	1305.3	16.746
	160.685	38.444	0.239	0.160685	0.038444	0.4692	14.937	0.581	1311.87	19.378
	260.949	164.301	0.63	0.260949	0.164301	0.761971	16.095	0.531	1321.45	18.539
Mean	286.796	87.0202	0.3031	0.286796	0.0870202	0.837445	13.4319	0.5311	1321.62	17.8487
SD	79.3128	36.285	0.116633	0.0793128	0.036285	0.231594	1.85362	0.0911171	16.0915	2.66172
COV%	27.6548	41.6972	38.48	27.6548	41.6972	27.6548	13.8001	17.1563	1.21756	14.9127
Mean	649.281	328.546	0.513363	0.649281	0.328546	1.8959	13.3704	0.535613	1327.84	18.1175
SD	508.465	263.845	0.277089	0.508465	0.263845	1.48472	2.15672	0.0705496	18.7567	2.39352
COV%	78.312	80.3068	53.9753	78.312	80.3068	78.312	16.1305	13.1718	1.41257	13.2111

## Sheet: Cadaver 5
	51, Male
	Cartilage						Subchondral Bone				Trabecular Bone
	G' kPa	G" kPa	Tan Delta	G' MPa	G" MPa	E MPa	E GPa	H GPa	D nm	Load mN	E GPa	H GPa	D nm	Load mN
Femoral Condyle Medial Inferior	338.456	106.682	0.315	0.338456	0.106682	0.988292	16.117	0.488	2153.43	45.367	12.346	0.445	1305.79	14.933
	305.85	88.469	0.289	0.30585	0.088469	0.893082	12.496	0.413	2169.26	38.409	13.225	0.388	1294.44	13.262
	327.297	104.285	0.319	0.327297	0.104285	0.955707	17.632	0.531	2158.62	49.657	19.539	0.756	1309.24	25.104
	983.368	360.696	0.367	0.983368	0.360696	2.87143	12.462	0.396	2181.57	37.506	11.899	0.329	1285.47	11.211
	1230.51	504.261	0.41	1.23051	0.504261	3.59307	11.929	0.362	2189.8	34.774	17.618	0.547	1296.81	18.59
	1157.22	446.726	0.386	1.15722	0.446726	3.37907	11.939	0.38	2182.5	35.973	12.585	0.472	1300.11	15.573
	1058.42	428.527	0.405	1.05842	0.428527	3.09058	9.61	0.243	2168.71	23.543	11.879	0.485	1307.83	15.925
	540.173	188.413	0.349	0.540173	0.188413	1.57731	13.823	0.403	2189.86	38.974	11.197	0.559	1308.86	17.522
	376.001	152.46	0.405	0.376001	0.15246	1.09792	13.941	0.381	2194.17	37.364	9.431	0.336	1299.45	11.2
	604.264	231.57	0.383	0.604264	0.23157	1.76445	12.657	0.383	2204.93	37.361	13.986	0.483	1296.45	16.096
Mean	692.155	261.209	0.3628	0.692155	0.261209	2.02109	13.2606	0.398	2179.28	37.8928	13.3705	0.48	1300.44	15.9416
SD	374.654	159.07	0.0429387	0.374654	0.15907	1.09399	2.27256	0.0761592	16.4156	6.79654	3.033	0.124824	7.61369	4.03705
COV%	54.1286	60.8978	11.8354	54.1286	60.8978	54.1286	17.1377	19.1355	0.753257	17.9362	22.6843	26.0051	0.585468	25.324
Femoral Condyle Medial Superior	1435.2	638.671	0.445	1.4352	0.638671	4.19078	13.569	0.321	2139.06	30.546	15.285	0.52	1309.16	17.71
	1576.6	804.41	0.51	1.5766	0.80441	4.60368	11.249	0.422	2167.49	38.233	14.283	0.391	1308.38	13.803
	1399.07	735.948	0.526	1.39907	0.735948	4.08528	14.451	0.399	2170.68	38.262	16.595	0.611	1300.25	20.224
	1254.2	667.235	0.532	1.2542	0.667235	3.66226	14.643	0.465	2182.77	44.044	16.501	0.458	1288.38	15.648
	1370.41	738.117	0.539	1.37041	0.738117	4.0016	12.59	0.402	2183.14	38.097	12.013	0.369	1299.54	12.619
	1442.49	683.376	0.474	1.44249	0.683376	4.21208	12.756	0.386	2183.61	36.886	14.856	0.633	1303.46	20.429
	1526.42	668.648	0.438	1.52642	0.668648	4.45716	10.932	0.404	2190.63	37.509	11.466	0.446	1302.39	14.673
	1478.76	574.318	0.388	1.47876	0.574318	4.31798	13.473	0.416	2198.07	40.16	13.049	0.441	1309.29	15.068
	1021.7	324.685	0.318	1.0217	0.324685	2.98336	13.143	0.409	2189.62	39.142	14.779	0.45	1293.24	15.264
	1309.64	431.901	0.33	1.30964	0.431901	3.82415	13.637	0.475	2199.94	44.979	13.744	0.472	1311.14	16.114
Mean	1381.45	626.731	0.45	1.38145	0.626731	4.03383	13.0443	0.4099	2180.5	38.7858	14.2571	0.4791	1302.52	16.1552
SD	158.601	147.042	0.0819444	0.158601	0.147042	0.463116	1.21697	0.0423594	17.8793	3.97503	1.72363	0.0859773	7.45126	2.57569
COV%	11.4808	23.4617	18.2099	11.4808	23.4617	11.4808	9.32953	10.3341	0.819963	10.2487	12.0896	17.9456	0.572063	15.9434
Femoral Condyle Lateral Inferior	771.769	883.403	1.145	0.771769	0.883403	2.25357	12.839	0.463	2209.85	43.921	13.898	0.4	1292.51	13.669
	680.141	628.467	0.924	0.680141	0.628467	1.98601	15.368	0.504	2191.44	47.823	13.559	0.447	1316.49	15.503
	637.025	708.252	1.112	0.637025	0.708252	1.86011	12.363	0.372	2183.57	35.635	12.615	0.428	1314.55	14.718
	554.81	462.738	0.834	0.55481	0.462738	1.62005	11.946	0.416	2199.97	39.37	11.216	0.475	1315.97	15.655
	660.74	620.196	0.939	0.66074	0.620196	1.92936	12.44	0.41	2186.82	38.72	12.623	0.457	1315.88	15.567
	735.314	632.351	0.86	0.735314	0.632351	2.14712	14.08	0.42	2195.02	40.63	15.438	0.468	1317.56	16.48
	703.722	483.452	0.687	0.703722	0.483452	2.05487	13.24	0.435	2196.07	41.456	11.646	0.35	1279.37	11.647
	762.713	514.85	0.675	0.762713	0.51485	2.22712	9.946	0.271	2215.89	27.125	14.463	0.48	1311.38	16.5
	755.367	422.289	0.559	0.755367	0.422289	2.20567	12.563	0.423	2214	40.829	13.87	0.306	1276.67	10.608
	797.262	364.848	0.458	0.797262	0.364848	2.32801	13.191	0.424	2177.56	39.897	16.439	0.523	1296.53	17.697
Mean	705.886	572.085	0.8193	0.705886	0.572085	2.06119	12.7976	0.4138	2197.02	39.5406	13.5767	0.4334	1303.69	14.8044
SD	74.1659	153.862	0.224978	0.0741659	0.153862	0.216565	1.40761	0.0609112	12.9839	5.42148	1.62505	0.0651497	16.0909	2.22906
COV%	10.5068	26.8949	27.4598	10.5068	26.8949	10.5068	10.999	14.72	0.590979	13.7112	11.9694	15.0322	1.23426	15.0568
Femoral Condyle Lateral Superior	2171.05	534.134	0.246	2.17105	0.534134	6.33946	14.628	0.535	2181.76	49.35	9.64	0.421	1292.84	13.319
	1972.78	507.111	0.257	1.97278	0.507111	5.76051	13.575	0.411	2176.21	39.018	10.644	0.429	1287.49	13.699
	1740.85	442.087	0.254	1.74085	0.442087	5.08329	15.426	0.516	2175.93	48.15	10.287	0.453	1280.69	14.033
	1821.51	525.735	0.289	1.82151	0.525735	5.3188	13.628	0.414	2184.52	39.545	4.216	0.261	1288.17	7.487
	1467.08	400.848	0.273	1.46708	0.400848	4.28386	14.873	0.476	2216.24	46.379	14.057	0.516	1296.06	16.99
	1503.24	383.878	0.255	1.50324	0.383878	4.38946	12.918	0.425	2210.91	41.035	14.585	0.485	1293.91	16.231
	1426.22	328.068	0.23	1.42622	0.328068	4.16456	14.626	0.458	2183.36	43.512	12.762	0.492	1303.51	16.231
	1329.55	305.201	0.23	1.32955	0.305201	3.88228	12.574	0.495	2220.74	46.585	11.762	0.386	1311.79	13.308
	1155.45	270.581	0.234	1.15545	0.270581	3.37391	14.488	0.486	2182.26	45.585	15.852	0.52	1306.09	17.755
	1085.14	256.59	0.236	1.08514	0.25659	3.1686	12.532	0.398	2189.46	37.969	14.054	0.441	1298.65	15.015
Mean	1567.29	395.423	0.2504	1.56729	0.395423	4.57647	13.9268	0.4614	2192.14	43.7128	11.7859	0.4404	1295.92	14.4068
SD	352.191	104.655	0.0194548	0.352191	0.104655	1.0284	1.02441	0.0477126	17.0485	4.08172	3.35133	0.0763853	9.41043	2.90256
COV%	22.4714	26.4665	7.76949	22.4714	26.4665	22.4714	7.35564	10.3408	0.777711	9.33758	28.4351	17.3445	0.726157	20.1472
Tibial Plateau Medial Anterior	543.23	187.647	0.345	0.54323	0.187647	1.58623	12.719	0.439	2195.48	41.468	12.1	0.391	1320	13.666
	600.845	254.409	0.423	0.600845	0.254409	1.75447	12.879	0.421	2182.8	39.729	13.162	0.444	1319.82	15.4
	290.895	106.316	0.365	0.290895	0.106316	0.849413	12.178	0.358	2200.47	34.944	16.919	0.636	1313.36	21.404
	110.016	28.661	0.261	0.110016	0.028661	0.321247	10.595	0.37	2165.93	33.939	12.544	0.417	1327.89	14.672
	225.709	75.613	0.335	0.225709	0.075613	0.65907	13.835	0.439	2180.95	41.538	17.715	0.599	1313.34	20.568
	151.378	43.054	0.284	0.151378	0.043054	0.442024	13.998	0.409	2171.8	38.913	14.829	0.47	1319.03	16.451
	266.952	75.726	0.284	0.266952	0.075726	0.7795	13.029	0.44	2204.5	42.041	15.266	0.522	1319	18.042
	478.376	139.402	0.291	0.478376	0.139402	1.39686	13.291	0.443	2199.46	42.22	15.117	0.616	1316.21	20.467
	554.227	167.978	0.303	0.554227	0.167978	1.61834	12.557	0.41	2228.91	40.319	12.246	0.373	1310.11	12.981
	482.08	136.469	0.283	0.48208	0.136469	1.40767	11.355	0.339	2210.14	33.318	13.715	0.509	1314.19	17.21
Mean	370.371	121.528	0.3174	0.370371	0.121528	1.08148	12.6436	0.4068	2194.04	38.8429	14.3613	0.4977	1317.29	17.0861
SD	180.932	69.8803	0.0494283	0.180932	0.0698803	0.528321	1.0522	0.0380579	18.9724	3.4726	1.94776	0.0949854	5.00426	2.99538
COV%	48.8516	57.5016	15.5729	48.8516	57.5016	48.8516	8.322	9.35542	0.864723	8.94011	13.5626	19.0849	0.379889	17.5311
Tibial Plateau Medial Posterior	436.5	135.991	0.312	0.4365	0.135991	1.27458	13.369	0.385	2183.71	37.116	9.42	0.43	1300.43	13.626
	398.444	142.168	0.357	0.398444	0.142168	1.16346	12.525	0.439	2196.65	41.362	8.245	0.384	1290.77	11.922
	506.359	212.691	0.42	0.506359	0.212691	1.47857	11.474	0.364	2207.99	35.312	13.103	0.461	1307.83	15.601
	525.093	239.915	0.457	0.525093	0.239915	1.53327	14.282	0.411	2178.79	39.466	11.913	0.476	1309.21	15.74
	474.204	174.324	0.368	0.474204	0.174324	1.38468	12.021	0.388	2189.95	36.906	15.169	0.554	1304.05	18.492
	644.289	250.836	0.389	0.644289	0.250836	1.88132	11.187	0.364	2208.73	35.158	15.899	0.547	1299.27	18.322
	863.391	364.409	0.422	0.863391	0.364409	2.5211	11.622	0.346	2220.42	34.295	15.033	0.467	1300.07	15.95
	778.76	261.517	0.336	0.77876	0.261517	2.27398	10.583	0.32	2208.97	31.297	13.54	0.423	1305.12	14.556
	860.171	359.599	0.418	0.860171	0.359599	2.5117	11.402	0.343	2191.19	33.074	9.964	0.426	1305.75	13.805
	776.317	342.775	0.442	0.776317	0.342775	2.26685	13.541	0.404	2164.1	38.065	6.851	0.408	1311.64	12.257
Mean	626.353	248.422	0.3921	0.626353	0.248422	1.82895	12.2006	0.3764	2195.05	36.2051	11.9137	0.4576	1303.41	15.0271
SD	180.335	85.4162	0.0476456	0.180335	0.0854162	0.526577	1.19145	0.0359234	16.952	3.00819	3.15135	0.0563308	6.02609	2.24956
COV%	28.7912	34.3834	12.1514	28.7912	34.3834	28.7912	9.76553	9.54394	0.772283	8.30876	26.4515	12.31	0.462331	14.9701
Tibial Plateau Lateral Anterior	820.981	169.082	0.206	0.820981	0.169082	2.39726	13.697	0.447	2197.77	42.705	9.89	0.435	1296.59	13.81
	314.952	57.359	0.182	0.314952	0.057359	0.91966	15.244	0.532	2174.16	49.152	10.989	0.55	1307.66	17.192
	394.406	76.551	0.194	0.394406	0.076551	1.15167	12.026	0.28	2146.48	26.901	12.072	0.383	1307.55	13.202
	645.396	164.127	0.254	0.645396	0.164127	1.88456	15.282	0.385	2112.98	35.438	12.126	0.333	1290.94	11.459
	879.776	249.867	0.284	0.879776	0.249867	2.56895	11.088	0.308	2185.03	29.909	12.475	0.409	1303.8	13.939
	1315.51	469.188	0.357	1.31551	0.469188	3.84128	11.714	0.306	2151.19	29.023	11.747	0.392	1302.49	13.292
	1024.27	273.943	0.267	1.02427	0.273943	2.99086	10.456	0.472	2181.6	41.638	9.204	0.242	1285.67	8.294
	956.367	233.507	0.244	0.956367	0.233507	2.79259	12	0.344	2186.34	33.234	11.836	0.436	1306.78	14.585
	969.09	211.216	0.218	0.96909	0.211216	2.82974	13.827	0.454	2188.36	42.964	11.265	0.289	1296.53	10.12
	862.379	153.044	0.177	0.862379	0.153044	2.51815	18.292	0.688	2204.71	64.37	13.64	0.532	1309.61	17.674
Mean	818.312	205.788	0.2383	0.818312	0.205788	2.38947	13.3626	0.4216	2172.86	39.5334	11.5244	0.4001	1300.76	13.3567
SD	298.162	116.124	0.0554037	0.298162	0.116124	0.870634	2.39985	0.125199	27.9556	11.3273	1.27355	0.0969839	8.02668	2.88941
COV%	36.4363	56.429	23.2495	36.4363	56.429	36.4363	17.9594	29.6961	1.28658	28.6524	11.0509	24.2399	0.617075	21.6327
Tibial Plateau Lateral Posterior	1680.39	1041.66	0.62	1.68039	1.04166	4.90673	12.399	0.369	2182.31	35.313	9.461	0.465	1321.78	14.929
	1676.65	1106.69	0.66	1.67665	1.10669	4.89581	11.088	0.377	2194.22	35.662	10.98	0.536	1304.46	16.781
	1681.31	1060.25	0.631	1.68131	1.06025	4.90943	9.35	0.385	2189.65	34.933	9.979	0.502	1335.3	16.355
	1607.78	1046.21	0.651	1.60778	1.04621	4.69471	12.146	0.426	2200.45	40.268	16.67	0.554	1302.24	18.752
	1764.21	1025.96	0.582	1.76421	1.02596	5.15148	11.229	0.355	2195.96	34.1	18.477	0.694	1321.48	23.62
	1526.04	670.113	0.439	1.52604	0.670113	4.45602	11.975	0.396	2180.28	37.182	19.891	0.654	1308.21	22.386
	970.414	331.884	0.342	0.970414	0.331884	2.83361	10.979	0.384	2168.54	35.287	10.099	0.411	1319.4	13.729
	1356.07	549.254	0.405	1.35607	0.549254	3.95973	11.939	0.453	2185.14	41.616	15.34	0.582	1328.01	19.989
	1754.09	799.777	0.456	1.75409	0.799777	5.12194	12.839	0.417	2181.12	39.281	13.204	0.428	1320.02	14.954
	1435.61	436.902	0.304	1.43561	0.436902	4.19199	10.206	0.426	2191.43	38.603	15.542	0.485	1318.48	17.007
Mean	1545.25	806.87	0.509	1.54526	0.80687	4.51214	11.415	0.3988	2186.91	37.2245	13.9643	0.5311	1317.94	17.8502
SD	242.24	290.997	0.134964	0.24224	0.290997	0.70734	1.06333	0.0306369	9.34438	2.57212	3.76799	0.0926012	10.3246	3.28713
COV%	15.6764	36.0649	26.5156	15.6764	36.0649	15.6764	9.31523	7.68228	0.427287	6.90974	26.983	17.4357	0.783391	18.4151
Mean	963.383	404.757	0.417413	0.963383	0.404757	2.81308	12.8314	0.410838	2187.23	38.9672	13.0942	0.464925	1305.25	15.5785
SD	498.266	270.164	0.201752	0.498266	0.270164	1.45494	1.64339	0.0654431	18.9954	5.87538	2.74719	0.0932117	11.6573	3.13558
COV%	51.7205	66.7473	48.3339	51.7205	66.7473	51.7205	12.8076	15.9292	0.86847	15.0777	20.9801	20.0488	0.893106	20.1276

## Sheet: Cadaver 6
	58, Male
	Cartilage						Subchondral Bone				Trabecular Bone
	G' kPa	G" kPa	Tan Delta	G' MPa	G" MPa	E MPa	E GPa	H GPa	D nm	Load mN	E GPa	H GPa	D nm	Load mN
Femoral Condyle Medial Inferior	119.701	29.919	0.25	0.119701	0.029919	0.349527	10.618	0.32	2186.93	30.745	13.095	0.458	1312.01	15.597
	104.174	26.131	0.251	0.104174	0.026131	0.304188	11.121	0.31	2209.75	30.709	12.874	0.489	1331.99	16.898
	203.696	58.352	0.286	0.203696	0.058352	0.594792	11.935	0.407	2205.19	38.854	15.371	0.637	1318.55	21.173
	517.97	194.966	0.376	0.51797	0.194966	1.51247	11.97	0.415	2201.34	39.338	11.272	0.331	1278.55	11.05
	224.073	63.943	0.285	0.224073	0.063943	0.654293	15.45	0.48	2201.1	46.392	12.238	0.452	1324.5	15.519
	194.609	58.614	0.301	0.194609	0.058614	0.568258	13.194	0.487	2209.54	46	12.332	0.478	1311.61	15.953
	250.43	77.239	0.308	0.25043	0.077239	0.731256	12.823	0.447	2208.34	42.629	13.794	0.564	1331.94	19.179
	221.291	70.728	0.32	0.221291	0.070728	0.64617	13.668	0.485	2215.81	46.404	12.785	0.499	1326.05	16.978
	232.049	74.676	0.322	0.232049	0.074676	0.677583	14.544	0.505	2206.93	48.135	12.41	0.516	1319.01	17.163
	104.386	30.414	0.291	0.104386	0.030414	0.304807	13.064	0.428	2224.28	41.91	11.777	0.445	1315.63	15.021
Mean	217.238	68.4982	0.299	0.217238	0.0684982	0.634335	12.8387	0.4284	2206.92	41.1116	12.7948	0.4869	1316.99	16.4531
SD	119.048	48.3836	0.0366939	0.119048	0.0483836	0.34762	1.4924	0.0682482	9.80405	6.28914	1.14304	0.0800451	15.3738	2.66219
COV%	54.8008	70.6349	12.2722	54.8008	70.6349	54.8008	11.6242	15.931	0.444241	15.2977	8.93361	16.4397	1.16735	16.1805
Femoral Condyle Medial Superior	426.407	139.613	0.327	0.426407	0.139613	1.24511	10.331	0.388	2189.54	35.875	14.845	0.602	1314.37	19.979
	380.879	124.377	0.327	0.380879	0.124377	1.11217	8.238	0.325	2242.35	31.207	11.124	0.351	1301.28	11.976
	310.244	96.952	0.313	0.310244	0.096952	0.905912	14.166	0.49	2203.78	46.607	12.967	0.551	1318.84	18.227
	652.606	274.227	0.42	0.652606	0.274227	1.90561	11.669	0.449	2201.49	41.749	10.926	0.468	1332.74	15.772
	725.759	348.663	0.48	0.725759	0.348663	2.11922	8.027	0.301	2241.38	29.179	11.512	0.468	1300.2	15.199
	633.561	251.075	0.396	0.633561	0.251075	1.85	7.083	0.269	2239.42	25.999	11.726	0.497	1323.94	16.583
	564.246	204.476	0.362	0.564246	0.204476	1.6476	8.784	0.317	2218.58	30.305	15.945	0.653	1302.64	21.244
	236.39	72.146	0.305	0.23639	0.072146	0.690259	6.952	0.253	2195.07	23.686	10.006	0.567	1312.87	17.291
	626.516	235.591	0.376	0.626516	0.235591	1.82943	11.421	0.359	2214.68	35.087	12.114	0.484	1310.95	16.038
	289.975	103.269	0.356	0.289975	0.103269	0.846727	11.391	0.378	2232.03	37.161	13.91	0.589	1329.3	19.791
Mean	484.658	185.039	0.3662	0.484658	0.185039	1.4152	9.8062	0.3529	2217.83	33.6855	12.5075	0.523	1314.71	17.21
SD	176.096	91.2599	0.0543646	0.176096	0.0912599	0.5142	2.35948	0.0758001	20.0464	7.05356	1.88231	0.0869534	11.5205	2.72675
COV%	36.3341	49.3193	14.8456	36.3341	49.3193	36.3341	24.0611	21.4792	0.903873	20.9394	15.0494	16.6259	0.876272	15.844
Femoral Condyle Lateral Inferior	221.893	54.658	0.246	0.221893	0.054658	0.647928	8.181	0.269	2052.82	22.43	9.476	0.393	1297.03	12.641
	200.679	47.307	0.236	0.200679	0.047307	0.585983	7.414	0.252	2046.35	20.782	10.532	0.369	1280.21	11.983
	897.06	249.443	0.278	0.89706	0.249443	2.61942	10.091	0.359	2045.67	29.327	11.145	0.455	1297.27	14.706
	510.311	137.16	0.269	0.510311	0.13716	1.49011	11.483	0.351	2047.28	29.488	9.516	0.406	1302.87	13.1
	410.731	102.446	0.249	0.410731	0.102446	1.19933	12.188	0.464	2044.73	37.335	13.568	0.534	1294.48	17.295
	314.779	84.777	0.269	0.314779	0.084777	0.919155	10.689	0.391	2099.34	33.403	12.062	0.41	1288.1	13.538
	387.485	102.81	0.265	0.387485	0.10281	1.13146	9.68	0.306	2075.92	26.278	13.117	0.49	1289.22	15.914
	358.002	98.375	0.275	0.358002	0.098375	1.04537	9.919	0.337	2101.07	29.309	12.075	0.618	1287.72	18.643
	382.941	100.178	0.262	0.382941	0.100178	1.11819	11.373	0.45	2079.55	37.145	12.534	0.569	1297.34	17.947
	302.182	82.511	0.273	0.302182	0.082511	0.882371	11.137	0.387	2063.27	32.259	13.396	0.545	1296.76	17.598
Mean	398.606	105.967	0.2622	0.398606	0.105966	1.16393	10.2155	0.3566	2065.6	29.7756	11.7421	0.4789	1293.1	15.3365
SD	197.154	56.5142	0.0139587	0.197154	0.0565142	0.575689	1.50142	0.0698907	22.123	5.56133	1.517	0.0850391	6.64092	2.4535
COV%	49.4608	53.3321	5.32367	49.4608	53.3321	49.4608	14.6974	19.5992	1.07102	18.6775	12.9193	17.7572	0.513566	15.9978
Femoral Condyle Lateral Superior	1483.4	684.442	0.461	1.4834	0.684442	4.33153	10.758	0.44	2205.13	40.548	13.136	0.519	1279.65	16.427
	1890.8	886.275	0.469	1.8908	0.886275	5.52115	10.432	0.366	2229.38	35.538	12.644	0.6	1268.42	17.904
	2075.34	964.481	0.465	2.07534	0.964481	6.05998	11.192	0.414	2212.42	39.226	13.053	0.521	1281.81	16.511
	1878.01	896.701	0.477	1.87801	0.896701	5.48378	11.725	0.499	2206.91	45.6	12.178	0.495	1278.72	15.566
	2290.78	1340.69	0.585	2.29078	1.34069	6.68907	8.481	0.327	2205.25	30.54	14.209	0.536	1284.23	17.249
	1700.44	864.251	0.508	1.70044	0.864251	4.96528	7.821	0.322	2213.4	29.887	8.379	0.444	1280.82	13.143
	1323	636.834	0.481	1.323	0.636834	3.86316	8.194	0.294	2246.5	28.85	13.884	0.497	1287.75	16.235
	1165.56	621.616	0.533	1.16556	0.621616	3.40344	11.662	0.401	2199.64	38.067	14.849	0.566	1289.46	18.327
	1650.9	996.932	0.604	1.6509	0.996932	4.82063	8.793	0.282	2236.28	27.989	11.679	0.447	1291.78	14.525
	1547.33	1024.08	0.662	1.54733	1.02408	4.5182	7.951	0.267	2248.33	26.604	9.709	0.386	1306.88	12.734
Mean	1700.56	891.63	0.5245	1.70056	0.89163	4.96562	9.7009	0.3612	2220.32	34.2849	12.372	0.5011	1284.95	15.8621
SD	342.925	215.292	0.0699464	0.342925	0.215292	1.00134	1.59853	0.0759836	18.2044	6.40387	2.01305	0.0627313	10.1279	1.88862
COV%	20.1654	24.1459	13.3358	20.1654	24.1459	20.1654	16.4781	21.0364	0.819898	18.6784	16.271	12.5187	0.788194	11.9065
Tibial Plateau Medial Anterior	20.398	8.145	0.399	0.020398	0.008145	0.0595622	9.97	0.309	2205.47	30.009	5.24	0.57	1302.09	13.377
	17.219	6.43	0.373	0.017219	0.00643	0.0502795	10.264	0.318	2197.88	30.67	10.68	0.435	1322.41	14.591
	18.449	6.665	0.361	0.018449	0.006665	0.0538711	12.167	0.489	2219.76	45.777	11.767	0.476	1302.72	15.543
	17.174	6.503	0.379	0.017174	0.006503	0.0501481	9.942	0.361	2230.12	34.881	10.854	0.415	1312.74	13.903
	19.859	6.678	0.336	0.019859	0.006678	0.0579883	12.163	0.487	2223.5	45.774	7.549	0.519	1307.1	14.789
	32.302	10.007	0.31	0.032302	0.010007	0.0943218	9.058	0.315	2242.31	31.023	5	0.405	1307.29	10.886
	25.783	8.735	0.339	0.025783	0.008735	0.0752864	8.062	0.213	2232.1	21.775	5.516	0.466	1302.76	12.234
	21.9	7.755	0.354	0.0219	0.007755	0.063948	8.536	0.233	2202.14	23.075	4.245	0.25	1282.01	7.197
	18.552	7.14	0.385	0.018552	0.00714	0.0541718	11.49	0.461	2250.13	44.364	3.869	0.327	1297.65	8.514
	14.111	5.698	0.404	0.014111	0.005698	0.0412041	11.987	0.443	2212.74	41.932	5.33	0.381	1307.91	10.726
Mean	20.5747	7.3756	0.364	0.0205747	0.0073756	0.0600781	10.3639	0.3629	2221.62	34.928	7.005	0.4244	1304.47	12.176
SD	5.16581	1.29208	0.0298254	0.00516581	0.00129208	0.0150842	1.53039	0.102146	17.3598	9.0952	2.9982	0.0924388	10.4333	2.79667
COV%	25.1076	17.5183	8.1938	25.1076	17.5183	25.1076	14.7666	28.1472	0.781404	26.0399	42.8009	21.7811	0.799811	22.9687
Tibial Plateau Medial Posterior	227.092	56.394	0.248	0.227092	0.056394	0.663109	10.918	0.359	2182.96	33.854	11.689	0.488	1310.05	15.986
	253.65	65.027	0.256	0.25365	0.065027	0.740658	10.695	0.326	2184.38	31.164	11.103	0.299	1280.87	10.141
	341.971	83.863	0.245	0.341971	0.083863	0.998555	9.182	0.284	2180.08	27.001	11.653	0.314	1281.81	10.669
	366.38	85.619	0.234	0.36638	0.085619	1.06983	10.29	0.359	2168.89	33.044	10.585	0.37	1284.57	12.096
	201.293	49.973	0.248	0.201293	0.049973	0.587776	15.771	0.47	2179.5	44.858	11.31	0.346	1279.07	11.478
	244.256	63.509	0.26	0.244256	0.063509	0.713228	10.897	0.326	2178.12	31.111	13.646	0.524	1289.04	16.913
	305.361	85.308	0.279	0.305361	0.085308	0.891654	15.949	0.513	2161	47.504	8.271	0.336	1296.67	10.851
	362.591	92.02	0.254	0.362591	0.09202	1.05877	13.736	0.469	2174.3	43.538	10.926	0.513	1304.18	16.218
	137.352	39.804	0.29	0.137352	0.039804	0.401068	13.54	0.397	2169.68	37.629	7.973	0.539	1304.66	15.385
	166.062	43.543	0.262	0.166062	0.043543	0.484901	14.934	0.402	2152.1	38.028	10.253	0.493	1314.8	15.755
Mean	260.601	66.506	0.2576	0.260601	0.066506	0.760954	12.5912	0.3905	2173.1	36.7731	10.7409	0.4222	1294.57	13.5492
SD	81.1716	19.1431	0.0164938	0.0811716	0.0191431	0.237021	2.47811	0.0740199	10.3145	6.74975	1.65609	0.0968616	13.2046	2.71221
COV%	31.1479	28.784	6.40286	31.1479	28.784	31.1479	19.6813	18.9552	0.474645	18.3551	15.4185	22.9421	1.01999	20.0175
Tibial Plateau Lateral Anterior	94.602	19.266	0.204	0.094602	0.019266	0.276238	14.153	0.617	2204.98	56.022	10.874	0.491	1301.06	15.608
	94.933	19.878	0.209	0.094933	0.019878	0.277204	15.894	0.616	2202.93	57.201	9.025	0.424	1301.66	13.357
	79.381	17.522	0.221	0.079381	0.017522	0.231793	11.194	0.336	2174.74	31.906	6.375	0.345	1281.7	10.168
	92.745	19.571	0.211	0.092745	0.019571	0.270815	12.706	0.477	2174.53	43.496	6.365	0.498	1304.73	13.507
	111.569	24.497	0.22	0.111569	0.024497	0.325781	12.85	0.544	2181.08	48.641	7.208	0.477	1314.64	13.918
	103.222	23.842	0.231	0.103222	0.023842	0.301408	8.955	0.257	2174.16	24.586	5.719	0.408	1295.28	11.269
	174.497	39.767	0.228	0.174497	0.039767	0.509531	12.884	0.474	2194.89	44.188	4.438	0.402	1308.57	10.352
	233.053	60.29	0.259	0.233053	0.06029	0.680515	13.905	0.435	2166.64	40.723	5.366	0.361	1303.54	10.31
	309.031	74.079	0.24	0.309031	0.074079	0.902371	12.244	0.367	2186.56	35.212	7.471	0.366	1308.54	11.538
	269.875	69.455	0.257	0.269875	0.069455	0.788035	14.75	0.527	2185.33	48.996	11.708	0.412	1294.15	13.654
Mean	156.291	36.8167	0.228	0.156291	0.0368167	0.456369	12.9535	0.465	2184.58	43.0971	7.4549	0.4184	1301.39	12.3681
SD	84.8493	22.6033	0.0191311	0.0848493	0.0226033	0.24776	1.94028	0.118614	12.9286	10.3739	2.3837	0.0546894	9.25964	1.88166
COV%	54.2894	61.3943	8.39084	54.2894	61.3943	54.2894	14.9788	25.5084	0.591808	24.0711	31.9749	13.0711	0.711521	15.2138
Tibial Plateau Lateral Posterior	37.484	9.109	0.243	0.037484	0.009109	0.109453	10.249	0.34	2160.06	31.303	9.76	0.201	1270.01	6.96
	32.33	7.979	0.247	0.03233	0.007979	0.0944036	10.487	0.346	2189.47	32.807	14.691	0.559	1290.52	18.119
	28.289	7.517	0.266	0.028289	0.007517	0.0826039	12.879	0.483	2182.55	44.399	11.908	0.563	1288.25	17.341
	41.343	11.344	0.274	0.041343	0.011344	0.120722	10.193	0.303	2194.89	29.328	15.065	0.667	1308.44	21.497
	36.31	8.811	0.243	0.03631	0.008811	0.106025	8.293	0.353	2203.18	32.166	11.668	0.612	1280.29	18.127
	38.42	10.276	0.267	0.03842	0.010276	0.112186	9.657	0.325	2165.97	30.042	10.922	0.375	1279.12	12.194
	32.051	8.342	0.26	0.032051	0.008342	0.0935889	9.938	0.339	2179.9	31.654	11.937	0.414	1276.21	13.389
	38.519	9.442	0.245	0.038519	0.009442	0.112475	10.908	0.36	2169.6	33.516	8.115	0.38	1289.26	11.764
	36.121	9.629	0.267	0.036121	0.009629	0.105473	11.54	0.332	2180.85	31.896	9.09	0.385	1290.89	12.228
	25.38	6.874	0.271	0.02538	0.006874	0.0741096	10.55	0.337	2225.34	33.147	10.393	0.366	1284.09	11.934
Mean	34.6247	8.9323	0.2583	0.0346247	0.0089323	0.101104	10.4694	0.3518	2185.18	33.0258	11.3549	0.4522	1285.71	14.3553
SD	5.00506	1.32957	0.0124459	0.00500506	0.00132957	0.0146148	1.1998	0.0486822	19.2796	4.20443	2.23409	0.14261	10.5293	4.29092
COV%	14.4552	14.885	4.81838	14.4552	14.885	14.4552	11.46	13.838	0.882289	12.7307	19.6751	31.5369	0.818949	29.8908
Mean	409.144	171.346	0.319975	0.409144	0.171346	1.1947	11.1174	0.383663	2184.39	35.8352	10.7465	0.463388	1299.49	14.6638
SD	537.408	291.48	0.0979549	0.537408	0.29148	1.56923	2.18439	0.0874143	51.0411	8.01307	2.89874	0.0947257	15.6242	3.17197
COV%	131.349	170.112	30.6133	131.349	170.112	131.349	19.6483	22.7842	2.33662	22.3609	26.9738	20.442	1.20234	21.6313

## Sheet: Cadaver 7
	72, Male
	Cartilage						Subchondral Bone				Trabecular Bone
	G' kPa	G" kPa	Tan Delta	G' MPa	G" MPa	E MPa	E GPa	H GPa	D nm	Load mN	E GPa	H GPa	D nm	Load mN
Femoral Condyle Medial Inferior	37.821	10.646	0.281	0.037821	0.010646	0.110437	16.758	0.597	2189.84	55.736	20.51	0.621	1300.31	21.289
	34.119	9.688	0.284	0.034119	0.009688	0.0996275	16.469	0.545	2205.47	52.308	19.283	0.682	1286.51	22.27
	25.817	7.741	0.3	0.025817	0.007741	0.0753856	15.628	0.47	2201.88	45.726	10.164	0.506	1303.11	15.734
	49.247	15.964	0.324	0.049247	0.015964	0.143801	16.997	0.58	2208.38	55.49	10.88	0.432	1305.83	14.235
	25.833	7.792	0.302	0.025833	0.007792	0.0754324	15.61	0.528	2210.37	50.701	11.563	0.468	1298.59	15.176
	21.253	6.368	0.3	0.021253	0.006368	0.0620588	17.626	0.639	2212.47	60.694	10.282	0.308	1332.6	11.114
	22.237	6.681	0.3	0.022237	0.006681	0.064932	16.401	0.574	2216.62	55.108	7.866	0.237	1335.8	8.588
	21.98	6.682	0.304	0.02198	0.006682	0.0641816	15.432	0.504	2196.8	48.137	8.774	0.325	1329.4	11.244
	22.365	6.793	0.304	0.022365	0.006793	0.0653058	15.072	0.458	2209.15	44.737	11.649	0.47	1327.49	15.919
	26.871	7.952	0.296	0.026871	0.007952	0.0784633	16.36	0.563	2204.46	53.584	15.458	0.521	1332.9	18.42
Mean	28.7543	8.6307	0.2995	0.0287543	0.0086307	0.0839626	16.2353	0.5458	2205.54	52.2221	12.6429	0.457	1315.25	15.3989
SD	9.04988	2.92514	0.0117497	0.00904988	0.00292514	0.0264257	0.791864	0.0568503	7.83638	4.96899	4.32916	0.138627	18.0985	4.40746
COV%	31.4731	33.8923	3.92311	31.4731	33.8923	31.4731	4.87742	10.416	0.355304	9.51512	34.2418	30.3342	1.37605	28.6219
Femoral Condyle Medial Superior	24.108	7.547	0.313	0.024108	0.007547	0.0703954	12.913	0.466	2213.43	44.319	14.949	0.62	1303.93	20.152
	28.774	8.304	0.289	0.028774	0.008304	0.0840201	13.388	0.549	2206.47	50.588	14.287	0.54	1310.63	18.087
	30.095	8.903	0.296	0.030095	0.008903	0.0878774	13.281	0.462	2222.4	44.638	13.658	0.586	1307.96	19.016
	28.405	9.507	0.335	0.028405	0.009507	0.0829426	12.734	0.424	2208.66	40.826	10.629	0.489	1316.65	15.839
	14.423	6.117	0.424	0.014423	0.006117	0.0421152	14.485	0.529	2210.09	50.089	14.499	0.665	1311.05	21.359
	23.05	7.97	0.346	0.02305	0.00797	0.067306	12.019	0.315	2164.39	30.232	13.786	0.561	1312.64	18.553
	25.982	7.845	0.302	0.025982	0.007845	0.0758674	13.835	0.528	2224.61	50.215	14.957	0.608	1314.05	20.136
	21.932	7.354	0.335	0.021932	0.007354	0.0640414	8.099	0.474	2272.36	42.366	16.541	0.602	1305.72	20.16
	18.292	6.422	0.351	0.018292	0.006422	0.0534126	12.428	0.431	2202.1	40.944	17.171	0.649	1310.38	21.707
	16.034	6.118	0.382	0.016034	0.006118	0.0468193	13.688	0.579	2213.74	53.346	18.677	0.64	1298.8	21.425
Mean	23.1095	7.6087	0.3373	0.0231095	0.0076087	0.0674797	12.687	0.4757	2213.82	44.7563	14.9154	0.596	1309.18	19.6434
SD	5.45986	1.14857	0.0417188	0.00545986	0.00114857	0.0159428	1.76425	0.0763036	26.4415	6.77316	2.20305	0.0539259	5.24278	1.81422
COV%	23.626	15.0954	12.3684	23.626	15.0954	23.626	13.906	16.0403	1.19438	15.1334	14.7703	9.04797	0.400463	9.23576
Femoral Condyle Lateral Inferior	36.166	8.797	0.243	0.036166	0.008797	0.105605	12.581	0.4	2203.97	38.612	12.543	0.565	1298.65	17.877
	43.521	9.976	0.229	0.043521	0.009976	0.127081	12.468	0.413	2201.69	39.533	15.344	0.661	1305.81	21.361
	37.59	8.785	0.234	0.03759	0.008785	0.109763	13.791	0.461	2228.97	45.122	15.147	0.692	1297.63	21.776
	45.496	10.419	0.229	0.045496	0.010419	0.132848	15.329	0.495	2192.91	47.185	14.269	0.599	1301.77	19.36
	32.513	8.137	0.25	0.032513	0.008137	0.094938	15.741	0.629	2218.19	58.846	14.229	0.58	1299.69	18.81
	30.333	7.953	0.262	0.030333	0.007953	0.0885724	13.878	0.463	2199.96	44.17	14.82	0.685	1294.28	21.398
	18.46	5.479	0.297	0.01846	0.005479	0.0539032	13.414	0.439	2181.6	41.367	13.208	0.531	1300.6	17.294
	21.716	6.238	0.287	0.021716	0.006238	0.0634107	10.133	0.303	2204.29	29.587	9.116	0.478	1294.7	14.48
	22.818	6.764	0.296	0.022818	0.006764	0.0666286	16.618	0.614	2270.01	61.099	12.714	0.549	1300.19	17.578
	22.426	5.916	0.264	0.022426	0.005916	0.0654839	16.918	0.662	2196.2	61.024	9.125	0.482	1296.6	14.618
Mean	31.1039	7.8464	0.2591	0.0311039	0.0078464	0.0908234	14.0871	0.4879	2209.78	46.6545	13.0515	0.5822	1298.99	18.4552
SD	9.56588	1.7037	0.0266519	0.00956588	0.0017037	0.0279324	2.10308	0.114227	24.8456	10.5789	2.2839	0.0774866	3.44877	2.62582
COV%	30.7546	21.7132	10.2863	30.7546	21.7132	30.7546	14.9291	23.412	1.12435	22.675	17.4991	13.3093	0.265496	14.2281
Femoral Condyle Lateral Superior	852.586	205.655	0.241	0.852586	0.205655	2.48955	10.097	0.221	2160.98	21.692	14.902	0.559	1298.71	18.404
	889.556	234.057	0.263	0.889556	0.234057	2.5975	15.568	0.517	2204.31	49.577	17.477	0.772	1297.59	24.485
	927.065	272.182	0.294	0.927065	0.272182	2.70703	16.823	0.557	2206.08	53.485	14.789	0.582	1288.57	18.687
	1008.96	381.403	0.378	1.00896	0.381403	2.94615	17.116	0.569	2218.75	55.193	13.939	0.561	1284.46	17.816
	986.728	366.884	0.372	0.986728	0.366884	2.88125	16.62	0.577	2218.75	55.528	15.229	0.625	1297.71	20.165
	1160.54	506.653	0.437	1.16054	0.506653	3.38877	15.499	0.5	2211.62	48.494	16.518	0.624	1294.18	20.366
	991.46	353.017	0.356	0.99146	0.353017	2.89506	15.056	0.471	2203.45	45.609	16.284	0.695	1293.15	22.062
	898.412	272.992	0.304	0.898412	0.272992	2.62336	17.753	0.616	2188.9	57.717	17.136	0.601	1295.55	19.947
	963.445	270.408	0.281	0.963445	0.270408	2.81326	16.091	0.553	2184.88	51.713	19.553	0.665	1293.2	22.115
	982.53	256.2	0.261	0.98253	0.2562	2.86899	13.926	0.43	2215.48	42.131	14.809	0.611	1295.88	19.637
Mean	966.128	311.945	0.3187	0.966128	0.311945	2.82109	15.4549	0.5011	2201.32	48.1139	16.0636	0.6295	1293.9	20.3684
SD	85.5297	89.8988	0.0636484	0.0855297	0.0898988	0.249747	2.18309	0.112577	18.2652	10.4434	1.67787	0.0658116	4.42961	2.02265
COV%	8.85283	28.8188	19.9713	8.85283	28.8188	8.85283	14.1255	22.466	0.829739	21.7055	10.4451	10.4546	0.342345	9.93032
Tibial Plateau Medial Anterior	16.361	5.262	0.322	0.016361	0.005262	0.0477741	13.162	0.535	2195.04	48.857	12.702	0.538	1324.5	17.943
	19.556	6.028	0.308	0.019556	0.006028	0.0571035	9.234	0.523	2154.5	42.423	12.639	0.51	1306.13	16.741
	21.84	6.282	0.288	0.02184	0.006282	0.0637728	14.838	0.634	2175.35	56.271	8.564	0.484	1296.17	14.399
	18.324	5.538	0.302	0.018324	0.005538	0.0535061	14.121	0.558	2173.44	50.274	10.198	0.335	1284.63	11.089
	31.18	10.959	0.351	0.03118	0.010959	0.0910456	12.529	0.475	2177.65	43.358	13.559	0.672	1311.97	21.189
	29.474	9.555	0.324	0.029474	0.009555	0.0860641	12.91	0.469	2185.45	43.505	11.837	0.46	1291.27	14.87
	18.917	5.925	0.313	0.018917	0.005925	0.0552376	13.037	0.513	2184.22	46.718	15.236	0.656	1314.56	21.472
	24.563	6.609	0.269	0.024563	0.006609	0.071724	11.235	0.404	2185.45	37.513	9.013	0.57	1319.68	17
	27.948	8.1	0.29	0.027948	0.0081	0.0816082	14.385	0.533	2165.28	48.277	11.605	0.493	1311.28	16.119
	22.236	6.282	0.283	0.022236	0.006282	0.0649291	12.332	0.538	2182.64	47.832	12.584	0.539	1309.53	17.538
Mean	23.0399	7.054	0.305	0.0230399	0.007054	0.0672765	12.7783	0.5182	2177.9	46.5028	11.7937	0.5257	1306.97	16.836
SD	5.07869	1.88045	0.0239026	0.00507869	0.00188045	0.0148298	1.63515	0.0607962	11.5657	5.12598	2.05147	0.0968447	12.6479	3.08295
COV%	22.043	26.658	7.83691	22.043	26.658	22.043	12.7963	11.7322	0.531049	11.0229	17.3946	18.4221	0.967722	18.3117
Tibial Plateau Medial Posterior	27.935	7.187	0.257	0.027935	0.007187	0.0815702	14.074	0.54	2214.18	50.803	7.154	0.576	1322.63	15.872
	32.053	7.854	0.245	0.032053	0.007854	0.0935948	13.018	0.459	2249.44	45.27	5.837	0.451	1302.59	12.256
	31.034	7.816	0.252	0.031034	0.007816	0.0906193	14.37	0.53	2242.36	51.503	3.618	0.384	1295.4	9.031
	43.808	10.59	0.242	0.043808	0.01059	0.127919	14.841	0.533	2206.85	50.436	7.28	0.484	1315.85	14.124
	29.975	7.365	0.246	0.029975	0.007365	0.087527	15.106	0.654	2250.13	61.861	6.157	0.443	1304.52	12.372
	25.56	6.679	0.261	0.02556	0.006679	0.0746352	13.623	0.515	2214.52	48.582	10.448	0.591	1316.8	18.134
	31.336	7.828	0.25	0.031336	0.007828	0.0915011	14.92	0.576	2228.59	54.809	10.687	0.5	1308.03	15.926
	38.386	9.479	0.247	0.038386	0.009479	0.112087	13.353	0.523	2223.97	49.403	6.431	0.636	1326.63	16.186
	28.296	7.212	0.255	0.028296	0.007212	0.0826243	17.81	0.712	2207.4	65.956	4.78	0.489	1319.93	12.143
	28.576	7.551	0.264	0.028576	0.007551	0.0834419	15.584	0.632	2224.21	59.284	4.744	0.509	1278.65	11.601
Mean	31.6959	7.9561	0.2519	0.0316959	0.0079561	0.092552	14.6699	0.5674	2226.17	53.7907	6.7136	0.5063	1309.1	13.7645
SD	5.45898	1.18288	0.00724875	0.00545898	0.00118288	0.0159402	1.37363	0.0763445	16.3211	6.57213	2.32397	0.0758068	14.4977	2.75136
COV%	17.223	14.8676	2.87763	17.223	14.8676	17.223	9.36363	13.4552	0.733147	12.218	34.6158	14.9727	1.10745	19.9888
Tibial Plateau Lateral Anterior	39.186	11.842	0.302	0.039186	0.011842	0.114423	13.35	0.494	2222.54	47.177	11.058	0.643	1313.14	19.467
	27.74	7.671	0.277	0.02774	0.007671	0.0810008	15.204	0.606	2239.8	57.849	14.69	0.617	1303.23	19.967
	24.264	6.853	0.282	0.024264	0.006853	0.0708509	11.962	0.531	2252.66	50.118	13.785	0.561	1307.42	18.406
	23.312	6.69	0.287	0.023312	0.00669	0.068071	14.32	0.57	2209.94	53.042	13.714	0.676	1306.02	21.167
	24.267	7.255	0.299	0.024267	0.007255	0.0708596	13.184	0.538	2256.26	51.903	13.003	0.601	1303.79	19.053
	23.637	7.297	0.309	0.023637	0.007297	0.06902	15.213	0.581	2193.56	53.696	7.908	0.386	1285.85	11.769
	26.667	7.31	0.274	0.026667	0.00731	0.0778676	18.236	0.812	2254.91	76.574	4.368	0.496	1289.77	11.189
	45.014	13.363	0.297	0.045014	0.013363	0.131441	13.591	0.469	2181.38	43.726	7.598	0.465	1297.19	13.539
	37.784	9.984	0.264	0.037784	0.009984	0.110329	10.898	0.361	2182.02	33.982	7.738	0.465	1300.65	13.693
	40.834	11.258	0.276	0.040834	0.011258	0.119235	13.5	0.501	2187.72	46.345	4.972	0.463	1289.98	11.457
Mean	31.2705	8.9523	0.2867	0.0312705	0.0089523	0.0913099	13.9458	0.5463	2218.08	51.4412	9.8834	0.5373	1299.7	15.9707
SD	8.42503	2.442	0.0145147	0.00842503	0.002442	0.0246011	2.00608	0.116107	31.1596	11.0092	3.83522	0.0954254	8.82789	3.9808
COV%	26.9424	27.2779	5.06269	26.9424	27.2779	26.9424	14.3848	21.2534	1.4048	21.4016	38.8047	17.7602	0.679223	24.9256
Tibial Plateau Lateral Posterior	16.014	5.373	0.336	0.016014	0.005373	0.0467609	14.493	0.577	2199.58	53.179	9.181	0.559	1311	16.637
	16.169	5.463	0.338	0.016169	0.005463	0.0472135	10.551	0.431	2237.57	40.888	12.724	0.523	1311.49	17.222
	19.391	6.425	0.331	0.019391	0.006425	0.0566217	14.666	0.619	2252.3	59.038	8.947	0.483	1315.34	14.993
	17.038	5.6	0.329	0.017038	0.0056	0.049751	14.3	0.549	2246.2	53.103	9.699	0.581	1311.3	17.392
	24.012	7.824	0.326	0.024012	0.007824	0.070115	13.766	0.457	2217.72	44.334	13.182	0.555	1320.72	18.433
	30.532	10.544	0.345	0.030532	0.010544	0.0891534	13.292	0.588	2230.37	54.396	14.214	0.651	1307.26	20.798
	15.841	5.231	0.33	0.015841	0.005231	0.0462557	14.255	0.558	2222.66	52.703	13.517	0.593	1313.08	19.288
	14.359	5.426	0.378	0.014359	0.005426	0.0419283	12.984	0.499	2239.84	48.049	11.59	0.474	1318.93	15.805
	14.207	5.264	0.371	0.014207	0.005264	0.0414844	13.573	0.583	2218.79	53.79	14.48	0.612	1318.03	20.234
	19.68	6.815	0.346	0.01968	0.006815	0.0574656	14.058	0.636	2233.41	58.675	11.87	0.518	1317.92	17.018
Mean	18.7243	6.3965	0.343	0.0187243	0.0063965	0.054675	13.5938	0.5497	2229.84	51.8155	11.9404	0.5549	1314.51	17.782
SD	5.09066	1.68496	0.017932	0.00509066	0.00168496	0.0148647	1.19542	0.0674076	15.567	5.80851	2.05444	0.0565085	4.33491	1.88113
COV%	27.1875	26.3418	5.22798	27.1875	26.3418	27.1875	8.79385	12.2626	0.698123	11.21	17.2058	10.1835	0.329774	10.5788
Mean	144.228	45.7987	0.30015	0.144228	0.0457987	0.421146	14.1815	0.524012	2210.31	49.4121	12.1256	0.548613	1305.95	17.2774
SD	314.035	105.695	0.0432754	0.314035	0.105695	0.916984	1.99171	0.0898686	24.7829	8.27342	3.78248	0.0972334	12.2316	3.51691
COV%	217.735	230.783	14.4179	217.735	230.783	217.735	14.0444	17.1501	1.12124	16.7437	31.1942	17.7235	0.936605	20.3556

## Sheet: Cadaver 8
	72, Male
	Cartilage						Subchondral Bone				Trabecular Bone
	G' kPa	G" kPa	Tan Delta	G' MPa	G" MPa	E MPa	E GPa	H GPa	D nm	Load mN	E GPa	H GPa	D nm	Load mN
Femoral Condyle Medial Inferior	112.167	50.649	0.452	0.112167	0.050649	0.327528	14.982	0.602	2208.32	55.789	10.134	0.512	1298.62	15.767
	120.383	41.891	0.348	0.120383	0.041891	0.351518	13.216	0.489	2197.54	45.658	14.128	0.607	1311.92	19.802
	102.217	30.655	0.3	0.102217	0.030655	0.298474	13.124	0.509	2206.94	47.497	10.228	0.488	1293.89	15.131
	92.09	28.81	0.313	0.09209	0.02881	0.268903	12.924	0.505	2236.33	48.289	10.306	0.507	1307.18	15.928
	107.123	37.701	0.352	0.107123	0.037701	0.312799	12.332	0.453	2236.64	43.853	15.381	0.715	1308.36	22.79
	73.53	31.62	0.43	0.07353	0.03162	0.214708	13.36	0.511	2231.54	48.886	7.645	0.55	1303.99	15.349
	55.878	28.666	0.513	0.055878	0.028666	0.163164	12.884	0.484	2224.56	46.169	8.567	0.499	1315.01	15.155
	51.413	27.951	0.544	0.051413	0.027951	0.150126	12.663	0.456	2223.55	43.788	14.21	0.716	1313.87	22.544
	52.538	26.04	0.496	0.052538	0.02604	0.153411	13.065	0.461	2222.89	44.449	12.061	0.455	1303.25	15.089
	135.422	47.242	0.349	0.135422	0.047242	0.395432	11.961	0.415	2227.03	40.302	13.241	0.543	1303.33	17.682
Mean	90.2761	35.1225	0.4097	0.0902761	0.0351225	0.263606	13.0511	0.4885	2221.53	46.468	11.5901	0.5592	1305.94	17.5237
SD	30.2795	8.74387	0.0885451	0.0302795	0.00874387	0.0884162	0.799765	0.0500849	13.1482	4.13608	2.60236	0.091891	6.7062	3.08722
COV%	33.541	24.8954	21.6122	33.541	24.8954	33.541	6.12795	10.2528	0.591851	8.90093	22.4533	16.4326	0.513514	17.6174
Femoral Condyle Medial Superior	599.009	339.488	0.567	0.599009	0.339488	1.74911	10.549	0.495	2215.22	44.574	4.181	0.525	1286.94	11.188
	594.605	418.536	0.704	0.594605	0.418536	1.73625	10.388	0.46	2174.64	40.496	5.749	0.475	1297.87	12.481
	613.854	404.313	0.659	0.613854	0.404313	1.79245	11.213	0.521	2213.55	46.937	10.004	0.493	1308.92	15.521
	620.28	422.307	0.681	0.62028	0.422307	1.81122	11.922	0.611	2199.69	53.047	12.913	0.614	1308.96	19.493
	558.579	366.771	0.657	0.558579	0.366771	1.63105	10.383	0.532	2207.09	46.533	17.507	0.71	1301.37	23.091
	636.191	349.349	0.549	0.636191	0.349349	1.85768	9.968	0.432	2207.69	39.368	15.649	0.537	1299.08	17.985
	548.621	255.136	0.465	0.548621	0.255136	1.60197	10.822	0.538	2191.57	46.736	13.655	0.567	1308.38	18.543
	631.113	292.671	0.464	0.631113	0.292671	1.84285	10.941	0.546	2216.57	48.5	14.731	0.543	1314.87	18.383
	620.147	270.002	0.435	0.620147	0.270002	1.81083	11.617	0.506	2194.75	45.528	14.491	0.631	1305.88	20.356
	602.287	237.829	0.395	0.602287	0.237829	1.75868	10.564	0.527	2211.54	46.63	8.759	0.666	1311.05	18.406
Mean	602.469	335.64	0.5576	0.602469	0.33564	1.75921	10.8367	0.5168	2203.23	45.8349	11.7639	0.5761	1304.33	17.5447
SD	29.0914	68.6969	0.113427	0.0290914	0.0686969	0.084947	0.601701	0.048919	13.207	3.86253	4.40985	0.0766717	8.15099	3.57833
COV%	4.8287	20.4674	20.3419	4.8287	20.4674	4.8287	5.55243	9.46575	0.599435	8.42704	37.4863	13.3087	0.624917	20.3955
Femoral Condyle Lateral Inferior	498.973	164.93	0.331	0.498973	0.16493	1.457	12.403	0.402	2243.43	40.12	12.808	0.476	1302.71	15.796
	812.051	276.877	0.341	0.812051	0.276877	2.37119	14.377	0.506	2207.01	48.104	13.132	0.474	1303.48	15.848
	1036.46	359.283	0.347	1.03646	0.359283	3.02645	14.158	0.477	2185.72	44.856	15.927	0.608	1301.54	20.026
	1487.41	568.453	0.382	1.48741	0.568453	4.34323	12.977	0.412	2192.47	39.42	16.646	0.575	1299.9	19.275
	856.058	305.554	0.357	0.856058	0.305554	2.49969	15.152	0.524	2182.16	48.843	15.473	0.583	1312.57	19.574
	741.26	259.977	0.351	0.74126	0.259977	2.16448	14.11	0.465	2192.86	44.179	17.106	0.567	1297.73	19.091
	784.014	301.659	0.385	0.784014	0.301659	2.28932	18.157	0.593	2166.42	55.057	16.324	0.562	1289.01	18.529
	823.701	319.278	0.388	0.823701	0.319278	2.40521	14.874	0.478	2175.55	44.886	19.784	0.755	1298.62	24.75
	700.125	255.434	0.365	0.700125	0.255434	2.04436	15.077	0.519	2201.02	49.259	13.683	0.542	1311.37	18.002
	1298.42	533.721	0.411	1.29842	0.533721	3.7914	14.479	0.492	2213.61	47.378	19.238	0.749	1304.22	24.648
Mean	903.847	334.517	0.3658	0.903847	0.334517	2.63923	14.5764	0.4868	2196.03	46.2102	16.0121	0.5891	1302.12	19.5539
SD	293.858	125.195	0.0250413	0.293858	0.125195	0.858064	1.53532	0.0553068	21.9055	4.59895	2.37143	0.0961278	6.75061	3.06918
COV%	32.5119	37.4257	6.84563	32.5119	37.4257	32.5119	10.5329	11.3613	0.997506	9.95225	14.8102	16.3177	0.518434	15.696
Femoral Condyle Lateral Superior	1445.94	331.107	0.229	1.44594	0.331107	4.22214	15.903	0.53	2174.53	49.39	11.476	0.437	1307.83	14.557
	1441.98	344.718	0.239	1.44198	0.344718	4.21059	15.493	0.47	2175.58	44.576	15.453	0.797	1328.08	25.479
	1035.99	217.314	0.21	1.03599	0.217314	3.02508	12.745	0.356	2198.95	34.977	11.104	0.423	1334.12	14.656
	1232	262.982	0.213	1.232	0.262982	3.59745	14.515	0.444	2205.49	43.171	16.372	0.508	1289.36	17.078
	1435.53	310.783	0.216	1.43553	0.310783	4.19174	16.138	0.54	2181.93	50.657	17.022	0.731	1298.28	23.364
	1252.54	254.876	0.203	1.25254	0.254876	3.65743	17.006	0.574	2190.42	54.123	10.853	0.799	1330.12	22.968
	1352.74	309.363	0.229	1.35274	0.309363	3.94999	15.92	0.498	2205.34	48.278	14.563	0.568	1295.91	18.49
	1400.97	360.948	0.258	1.40097	0.360948	4.09083	15.07	0.475	2193.77	45.524	13.443	0.477	1291.73	15.719
	1456.03	438.274	0.301	1.45603	0.438274	4.2516	12.434	0.355	2202.49	34.873	13.273	0.573	1294.62	18.195
	1319.28	416.219	0.315	1.31928	0.416219	3.85231	14.722	0.558	2215.58	52.697	13.756	0.648	1300.6	20.342
Mean	1337.3	324.658	0.2413	1.3373	0.324658	3.90492	14.9946	0.48	2194.41	45.8266	13.7315	0.5961	1307.07	19.0848
SD	133.409	69.6624	0.0386869	0.133409	0.0696624	0.389555	1.46099	0.0772917	13.7377	6.70386	2.1609	0.141801	17.1673	3.83658
COV%	9.97603	21.4571	16.0327	9.97603	21.4571	9.97603	9.74344	16.1024	0.626032	14.6288	15.7368	23.7881	1.31342	20.1028
Tibial Plateau Medial Anterior	49.232	15.105	0.307	0.049232	0.015105	0.143757	16.214	0.557	2209.09	53.279	12.545	0.485	1307.96	16.095
	57.419	17.495	0.305	0.057419	0.017495	0.167663	14.489	0.477	2200.75	45.633	12.458	0.478	1308.46	15.911
	55.511	17.488	0.315	0.055511	0.017488	0.162092	13.46	0.504	2220.41	47.928	10.973	0.437	1306.24	14.388
	66.025	20.635	0.313	0.066025	0.020635	0.192793	13.561	0.433	2204.87	41.841	12.907	0.574	1323.52	18.92
	88.091	28.686	0.326	0.088091	0.028686	0.257226	13.884	0.553	2209.23	51.387	11.238	0.424	1300.99	14.006
	84.139	27	0.321	0.084139	0.027	0.245686	14.024	0.48	2224.94	46.576	12.838	0.503	1308.92	16.679
	53.113	15.293	0.288	0.053113	0.015293	0.15509	13.256	0.361	2191.7	35.341	13.749	0.52	1307.35	17.312
	56.486	16.642	0.295	0.056486	0.016642	0.164939	16.879	0.572	2186.62	53.752	11.577	0.484	1315.5	15.992
	63.191	18.885	0.299	0.063191	0.018885	0.184518	17.354	0.611	2210.53	58.223	12.931	0.529	1325.99	17.818
	47.257	14.475	0.306	0.047257	0.014475	0.13799	16.479	0.514	2195.7	49.438	14.484	0.542	1303.69	17.991
Mean	62.0464	19.1704	0.3075	0.0620464	0.0191704	0.181175	14.96	0.5062	2205.39	48.3398	12.57	0.4976	1310.86	16.5112
SD	13.9097	4.94092	0.0116833	0.0139097	0.00494092	0.0406164	1.58676	0.0731282	12.1027	6.52914	1.09001	0.0461187	8.23961	1.56192
COV%	22.4183	25.7737	3.79945	22.4183	25.7737	22.4183	10.6067	14.4465	0.548781	13.5068	8.67148	9.26822	0.628565	9.45976
Tibial Plateau Medial Posterior	25.447	7.556	0.297	0.025447	0.007556	0.0743052	15.87	0.539	2194.42	50.968	13.15	0.593	1315.45	19.246
	37.25	12.123	0.325	0.03725	0.012123	0.10877	14.967	0.46	2206.72	44.816	14.943	0.596	1311.83	19.757
	46.901	13.961	0.298	0.046901	0.013961	0.136951	15.957	0.531	2202.86	50.775	15.18	0.594	1305.37	19.599
	41.001	12.515	0.305	0.041001	0.012515	0.119723	16.344	0.612	2217	57.956	15.628	0.588	1312.21	19.749
	95.031	29.306	0.308	0.095031	0.029306	0.277491	14.863	0.482	2197.83	46.115	13.245	0.581	1318.93	19.064
	35.343	10.327	0.292	0.035343	0.010327	0.103202	14.912	0.483	2211.41	46.76	10.412	0.566	1318.95	17.612
	46.177	13.383	0.29	0.046177	0.013383	0.134837	20.201	0.73	2179.19	67.231	11.133	0.508	1313.59	16.392
	40.146	11.015	0.274	0.040146	0.011015	0.117226	17.566	0.652	2200.61	60.941	16.769	0.694	1311.25	22.811
	50.278	13.924	0.277	0.050278	0.013924	0.146812	17.722	0.585	2203.53	56.059	16.821	0.662	1307.13	21.845
	48.336	13.219	0.273	0.048336	0.013219	0.141141	18.473	0.579	2189.57	55.258	6.133	0.465	1307.64	12.805
Mean	46.591	13.7329	0.2939	0.046591	0.0137329	0.136046	16.6875	0.5653	2200.31	53.6879	13.3414	0.5847	1312.23	18.888
SD	18.5501	5.8139	0.0165089	0.0185501	0.0058139	0.0541664	1.76811	0.0843723	10.8627	7.16678	3.34158	0.0656507	4.68404	2.8118
COV%	39.8148	42.3356	5.61719	39.8148	42.3356	39.8148	10.5954	14.9252	0.493688	13.349	25.0467	11.2281	0.356952	14.8867
Tibial Plateau Lateral Anterior	548.094	97.114	0.177	0.548094	0.097114	1.60043	14.223	0.489	2222.69	47.379	16.124	0.451	1293.05	15.498
	599.727	104.416	0.174	0.599727	0.104416	1.7512	12.19	0.475	2208.83	44.334	15.427	0.577	1318.08	19.575
	492.896	99.484	0.202	0.492896	0.099484	1.43926	15.518	0.616	2212.66	57.408	15.444	0.439	1301.29	15.245
	678.09	120.416	0.178	0.67809	0.120416	1.98002	15.164	0.518	2210.37	49.683	7.4	0.46	1287.2	13.127
	689.196	124.146	0.18	0.689196	0.124146	2.01245	14.697	0.494	2201.12	47.124	17.433	0.86	1297.25	26.528
	638.836	116.79	0.183	0.638836	0.11679	1.8654	14.131	0.47	2217.73	45.567	17.443	0.702	1297.33	22.712
	698.478	122.743	0.176	0.698478	0.122743	2.03956	16.375	0.668	2219.07	62.314	14.854	0.624	1313.01	20.502
	622.006	113.554	0.183	0.622006	0.113554	1.81626	15.317	0.54	2206.15	51.285	18.173	0.668	1295.79	21.972
	817.662	141.584	0.173	0.817662	0.141584	2.38757	14.829	0.542	2196.52	50.667	13.571	0.576	1311.01	18.825
	823.988	144.474	0.175	0.823988	0.144474	2.40604	14.255	0.586	2217.52	54.48	13.279	0.574	1301.46	18.411
Mean	660.897	118.472	0.1801	0.660897	0.118472	1.92982	14.6699	0.5398	2211.26	51.0241	14.9148	0.5931	1301.55	19.2395
SD	105.605	16.0062	0.00843867	0.105605	0.0160062	0.308368	1.11194	0.0654944	8.35046	5.62917	3.09679	0.130056	9.67091	3.97952
COV%	15.9791	13.5105	4.68555	15.9791	13.5105	15.9791	7.57975	12.1331	0.377633	11.0324	20.7632	21.9282	0.743032	20.6841
Tibial Plateau Lateral Posterior	720.374	453.474	0.629	0.720374	0.453474	2.10349	15.477	0.564	2208.08	53.31	16.282	0.651	1298.01	21.126
	732.894	452.834	0.618	0.732894	0.452834	2.14005	16.457	0.585	2199.11	55.062	19.275	0.721	1300.14	23.785
	650.721	367.69	0.565	0.650721	0.36769	1.90011	14.095	0.552	2226.46	52.299	14.893	0.588	1303.21	19.278
	707.319	447.09	0.632	0.707319	0.44709	2.06537	15.667	0.601	2229.34	57.303	17.152	0.687	1316.9	22.917
	672.419	417.982	0.622	0.672419	0.417982	1.96346	15.553	0.535	2217.31	51.546	16.199	0.684	1307.31	22.238
	659.336	422.689	0.641	0.659336	0.422689	1.92526	14.565	0.4	2181.13	38.701	13.822	0.563	1297.63	18.206
	679.249	435.901	0.642	0.679249	0.435901	1.98341	15.034	0.509	2235.46	50.012	15.509	0.671	1308.19	21.726
	629.807	370.589	0.588	0.629807	0.370589	1.83904	13.65	0.463	2227.89	45.151	12.104	0.535	1317.32	17.497
	692.085	401.685	0.58	0.692085	0.401685	2.02089	14.496	0.538	2211.11	50.801	17.601	0.67	1318.23	22.636
	757.238	461.222	0.609	0.757238	0.461222	2.21113	14.189	0.521	2224.78	49.882	10.926	0.585	1304.17	17.884
Mean	690.144	423.116	0.6126	0.690144	0.423116	2.01522	14.9183	0.5268	2216.07	50.4067	15.3763	0.6355	1307.11	20.7293
SD	39.6071	33.8493	0.0266258	0.0396071	0.0338493	0.115653	0.867818	0.059258	16.5807	5.24692	2.53814	0.0625109	7.95844	2.31427
COV%	5.73896	8.00002	4.34636	5.73896	8.00002	5.73896	5.81714	11.2487	0.748204	10.4092	16.5069	9.83649	0.608857	11.1642
Mean	549.196	200.554	0.371062	0.549196	0.200554	1.60365	14.3368	0.513775	2206.03	48.4748	13.6625	0.578925	1306.4	18.6344
SD	448.606	169.564	0.150767	0.448606	0.169564	1.30993	2.0305	0.0683042	16.3314	6.02484	3.13486	0.097228	9.61161	3.2415
COV%	81.6841	84.5482	40.6313	81.6841	84.5482	81.6841	14.1629	13.2946	0.740309	12.4288	22.9449	16.7946	0.735732	17.3953

## Sheet: Cadaver 9
	79, Male
	Cartilage						Subchondral Bone				Trabecular Bone
	G' kPa	G" kPa	Tan Delta	G' MPa	G" MPa	E MPa	E GPa	H GPa	D nm	Load mN	E GPa	H GPa	D nm	Load mN
Femoral Condyle Medial Inferior	388.572	162.882	0.419	0.388572	0.162882	1.13463	14.67	0.524	2212.59	49.899	17.24	0.629	1308.46	21.134
	312.854	116.206	0.371	0.312854	0.116206	0.913534	16.243	0.616	2208.33	57.778	16.133	0.586	1311.4	19.791
	212.68	70.6	0.332	0.21268	0.0706	0.621026	16.05	0.565	2218.76	54.288	17.637	0.663	1297.22	21.75
	291.232	110.868	0.381	0.291232	0.110868	0.850397	14.113	0.414	2178.35	39.547	15.505	0.533	1306.06	18.05
	193.102	65.637	0.34	0.193102	0.065637	0.563858	13.848	0.427	2195.8	41.157	12.369	0.378	1310.42	13.166
	242.932	88.566	0.365	0.242932	0.088566	0.709361	15.375	0.488	2183.31	46.227	9.695	0.57	1310.2	17.123
	323.061	122.984	0.381	0.323061	0.122984	0.943338	15.247	0.498	2183.66	46.946	8.483	0.449	1303.7	13.767
	238.386	80.037	0.336	0.238386	0.080037	0.696087	15.543	0.591	2207.14	55.357	18.428	0.639	1292.48	21.139
	200.821	66.882	0.333	0.200821	0.066882	0.586397	14.915	0.472	2210.71	45.886	21.234	0.749	1303.94	25.138
	270.189	100.162	0.371	0.270189	0.100162	0.788952	13.747	0.384	2207.06	37.938	13.208	0.372	1284.68	12.61
Mean	267.383	98.4824	0.3629	0.267383	0.0984824	0.780758	14.9751	0.4979	2200.57	47.5023	14.9932	0.5568	1302.85	18.3668
SD	62.1918	30.7524	0.0279581	0.0621918	0.0307524	0.1816	0.877993	0.0771772	14.2369	6.82031	4.01208	0.12451	8.80262	4.18543
COV%	23.2594	31.2263	7.70408	23.2594	31.2263	23.2594	5.86302	15.5005	0.646965	14.3579	26.7594	22.3616	0.675641	22.788
Femoral Condyle Medial Superior	182.514	47.149	0.258	0.182514	0.047149	0.532941	14.672	0.485	2208.9	46.704	15.167	0.526	1293.12	17.422
	244.04	62.792	0.257	0.24404	0.062792	0.712597	14.048	0.425	2193.55	41.01	15.28	0.501	1294.6	16.81
	260.645	60.016	0.23	0.260645	0.060016	0.761083	14.123	0.46	2210.42	44.521	15.944	0.554	1294.63	18.398
	151.666	36.573	0.241	0.151666	0.036573	0.442865	12.198	0.39	2213.96	37.988	15.343	0.558	1290.51	18.259
	265.298	72.411	0.273	0.265298	0.072411	0.77467	14.159	0.506	2225.29	48.759	13.737	0.453	1294.42	15.182
	183.393	45.237	0.247	0.183393	0.045237	0.535508	13.25	0.44	2206.53	42.273	16.834	0.557	1292.05	18.584
	243.647	67.924	0.279	0.243647	0.067924	0.711449	14.58	0.513	2173.57	47.314	15.038	0.563	1290.39	18.315
	166.36	40.129	0.241	0.16636	0.040129	0.485771	14.385	0.544	2176.75	49.647	14.163	0.526	1295.32	17.279
	203.92	53.496	0.262	0.20392	0.053496	0.595446	14.013	0.46	2175.22	43.051	15.725	0.586	1292.29	19.122
	317.069	85.025	0.268	0.317069	0.085025	0.925841	13.939	0.461	2191.02	43.732	13.889	0.535	1283.49	17.12
Mean	221.855	57.0752	0.2556	0.221855	0.0570752	0.647817	13.9367	0.4684	2197.52	44.4999	15.112	0.5359	1292.08	17.6491
SD	52.4718	15.3999	0.0156645	0.0524718	0.0153999	0.153218	0.72667	0.045248	18.1932	3.64604	0.966685	0.0377019	3.47944	1.13915
COV%	23.6514	26.9817	6.12854	23.6514	26.9817	23.6514	5.21408	9.66011	0.827896	8.19337	6.3968	7.03525	0.26929	6.45442
Femoral Condyle Lateral Inferior	198.262	38.067	0.192	0.198262	0.038067	0.578925	14.524	0.541	2176.03	49.427	14.501	0.604	1287.03	19.11
	219.453	43.618	0.199	0.219453	0.043618	0.640803	14.415	0.499	2175.21	46.238	12.636	0.525	1281.2	16.491
	216.351	44.231	0.204	0.216351	0.044231	0.631745	13.455	0.467	2202.23	44.348	15.115	0.629	1289.58	19.987
	280.584	57.676	0.206	0.280584	0.057676	0.819305	17.805	0.797	2216.49	72.599	11.964	0.484	1287.47	15.441
	261.483	56.512	0.216	0.261483	0.056512	0.76353	10.543	0.28	2185.27	27.408	14.2	0.634	1277.88	19.474
	250.658	52.173	0.208	0.250658	0.052173	0.731921	11.527	0.378	2202.72	36.258	11.502	0.481	1278.45	15.027
	196.129	44.285	0.226	0.196129	0.044285	0.572697	10.791	0.332	2213.69	32.548	14.723	0.54	1300.95	17.932
	235.842	51.866	0.22	0.235842	0.051866	0.688659	12.695	0.443	2218.38	42.612	14.995	0.825	1295.61	24.672
	257.799	56.911	0.221	0.257799	0.056911	0.752773	14.18	0.505	2192.09	47.293	14.062	0.517	1296.39	17.042
	377.814	78.54	0.208	0.377814	0.07854	1.10322	13.571	0.454	2180.38	42.539	12.185	0.585	1286.51	17.905
Mean	249.437	52.3879	0.21	0.249438	0.0523879	0.728357	13.3506	0.4696	2196.25	44.127	13.5883	0.5824	1288.11	18.3081
SD	53.0267	11.3719	0.0106354	0.0530267	0.0113719	0.154838	2.14187	0.140885	16.7408	12.1729	1.37015	0.101924	7.75735	2.77919
COV%	21.2585	21.707	5.06446	21.2585	21.707	21.2585	16.0432	30.001	0.762245	27.586	10.0833	17.5007	0.602229	15.1801
Femoral Condyle Lateral Superior	245.697	48.655	0.198	0.245697	0.048655	0.717435	17.684	0.71	2171.9	63.622	7.774	0.378	1279.59	11.414
	138.825	28.944	0.208	0.138825	0.028944	0.405369	15.097	0.468	2202.33	45.334	16.7	0.66	1276.66	20.768
	138.614	29.662	0.214	0.138614	0.029662	0.404753	17.889	0.628	2202.03	59.391	14.871	0.645	1286.04	20.203
	162.713	35.623	0.219	0.162713	0.035623	0.475122	13.504	0.412	2206.18	40.141	9.046	0.308	1266.52	9.837
	171.072	39.293	0.23	0.171072	0.039293	0.49953	14.522	0.46	2226.46	45.314	12.729	0.48	1289.73	15.588
	150.101	36.738	0.245	0.150101	0.036738	0.438295	13.124	0.394	2209.31	38.621	10.557	0.36	1259.6	11.371
	182.14	44.719	0.246	0.18214	0.044719	0.531849	13.222	0.362	2192.97	35.49	13.848	0.577	1299.45	18.601
	224.562	57.254	0.255	0.224562	0.057254	0.655721	13.639	0.402	2221.73	39.949	8.581	0.47	1302.12	14.244
	257.38	67.753	0.263	0.25738	0.067753	0.75155	15.046	0.483	2219.38	47.24	5.532	0.427	1308.48	11.705
	227.475	65.71	0.289	0.227475	0.06571	0.664227	15.046	0.505	2207.86	48.422	10.603	0.393	1298.35	12.964
Mean	189.858	45.4351	0.2367	0.189858	0.0454351	0.554385	14.8773	0.4824	2206.01	46.3524	11.0241	0.4698	1286.66	14.6695
SD	45.0393	14.1033	0.0281111	0.0450393	0.0141033	0.131515	1.71311	0.10952	15.7122	9.02332	3.47849	0.1215	16.0311	3.9556
COV%	23.7227	31.0404	11.8763	23.7227	31.0404	23.7227	11.5149	22.7032	0.712242	19.4668	31.5535	25.862	1.24595	26.9648
Tibial Plateau Medial Anterior	49.894	15.139	0.303	0.049894	0.015139	0.14569	13.558	0.481	2204.56	45.565	11.794	0.48	1302.14	15.641
	53.641	15.232	0.284	0.053641	0.015232	0.156632	16.091	0.591	2181.27	54.407	14.686	0.538	1291.57	17.597
	55.029	16.436	0.299	0.055029	0.016436	0.160685	14.922	0.575	2189.29	52.825	16.065	0.613	1299.97	20.155
	47.437	13.433	0.283	0.047437	0.013433	0.138516	14.425	0.502	2188.93	47.056	14.975	0.612	1301.02	19.864
	48.623	13.053	0.268	0.048623	0.013053	0.141979	13.357	0.446	2203.09	42.694	16.505	0.632	1290.15	20.456
	31.869	9.294	0.292	0.031869	0.009294	0.0930575	14.428	0.519	2225.42	49.915	5.62	0.437	1297.85	11.756
	80.546	22.035	0.274	0.080546	0.022035	0.235194	18.27	0.648	2180.27	60.032	7.831	0.481	1306.98	14.196
	52.539	14.16	0.27	0.052539	0.01416	0.153414	14.381	0.486	2203.51	46.38	14.968	0.572	1315.43	19.238
	35.896	10.173	0.283	0.035896	0.010173	0.104816	13.782	0.462	2201.36	44.084	19.256	0.723	1308.74	24.151
	44.723	12.375	0.277	0.044723	0.012375	0.130591	13.863	0.552	2174.42	49.712	13.889	0.591	1302.24	19.051
Mean	50.0197	14.133	0.2833	0.0500197	0.014133	0.146058	14.7077	0.5262	2195.21	49.267	13.5589	0.5679	1301.61	18.2105
SD	13.0896	3.55607	0.0117762	0.0130896	0.00355607	0.0382215	1.47689	0.0640587	15.2507	5.29757	4.10605	0.0856355	7.6063	3.54909
COV%	26.1688	25.1614	4.15678	26.1688	25.1614	26.1688	10.0416	12.1738	0.694728	10.7528	30.2831	15.0793	0.584375	19.4893
Tibial Plateau Medial Posterior	48.889	15.904	0.325	0.048889	0.015904	0.142756	13.957	0.543	2210.92	50.815	13.225	0.548	1303	17.806
	81.991	28.283	0.345	0.081991	0.028283	0.239414	12.756	0.465	2165.71	42.303	15.942	0.521	1315.9	18.057
	63.981	19.996	0.313	0.063981	0.019996	0.186825	15.073	0.471	2183.58	44.783	14.63	0.404	1287.17	13.78
	73.578	22.792	0.31	0.073578	0.022792	0.214848	13.407	0.449	2195.28	42.646	16.04	0.497	1286.31	16.622
	40.06	12.46	0.311	0.04006	0.01246	0.116975	14.504	0.514	2209.46	48.888	14.339	0.536	1319.19	18.227
	51.344	15.571	0.303	0.051344	0.015571	0.149924	18.441	0.593	2204.75	57.113	14.799	0.515	1300.18	17.232
	29.307	8.716	0.297	0.029307	0.008716	0.0855764	12.611	0.356	2209.07	35.246	13.105	0.539	1307.05	17.644
	51.422	15.455	0.301	0.051422	0.015455	0.150152	14.609	0.486	2208.26	46.765	14.547	0.544	1313.66	18.327
	36.013	10.106	0.281	0.036013	0.010106	0.105158	12.862	0.48	2260.53	47.342	15.05	0.573	1312.06	19.194
	44.603	12.056	0.27	0.044603	0.012056	0.130241	15.984	0.547	2212.8	52.524	17.126	0.655	1308.26	21.795
Mean	52.1188	16.1339	0.3056	0.0521188	0.0161339	0.152187	14.4204	0.4904	2206.04	46.8425	14.8803	0.5332	1305.28	17.8684
SD	16.6224	6.04763	0.0210987	0.0166224	0.00604763	0.0485375	1.78864	0.0649619	24.296	6.10028	1.24317	0.0626095	11.321	2.0077
COV%	31.8934	37.484	6.90403	31.8934	37.484	31.8934	12.4035	13.2467	1.10134	13.023	8.35444	11.7422	0.867327	11.236
Tibial Plateau Lateral Anterior	96.138	15.498	0.161	0.096138	0.015498	0.280723	14.015	0.486	2224.78	47.056	6.8	0.516	1297.21	13.984
	126.659	20.297	0.16	0.126659	0.020297	0.369844	15.364	0.596	2239.27	57.213	7.848	0.566	1313.94	16.023
	118.208	19.837	0.168	0.118208	0.019837	0.345167	9.023	0.437	2235.96	39.809	8.83	0.662	1301.24	18.118
	102.113	16.96	0.166	0.102113	0.01696	0.29817	15.288	0.526	2220.79	50.814	8.199	0.477	1298.64	14.137
	111.673	19.652	0.176	0.111673	0.019652	0.326085	13.305	0.454	2219.54	43.927	8.57	0.52	1312.51	15.527
	154.417	24.775	0.16	0.154417	0.024775	0.450898	14.506	0.515	2218.89	49.373	8.168	0.534	1313.38	15.598
	129.153	19.731	0.153	0.129153	0.019731	0.377127	13.625	0.477	2244.07	46.905	9.087	0.593	1306.05	17.149
	110.277	18.852	0.171	0.110277	0.018852	0.322009	16.111	0.558	2206.72	53.156	8.77	0.566	1301.92	16.323
	163.68	27.288	0.167	0.16368	0.027288	0.477946	15.113	0.558	2238.13	54.033	7.814	0.573	1305.42	15.917
	212.002	34.566	0.163	0.212002	0.034566	0.619046	15.626	0.507	2205.84	48.817	3.892	0.383	1302.62	9.426
Mean	132.432	21.7456	0.1645	0.132432	0.0217456	0.386701	14.1976	0.5114	2225.4	49.1103	7.7978	0.539	1305.29	15.2202
SD	35.2701	5.6642	0.0065192	0.0352701	0.0056642	0.102989	2.03083	0.0498937	13.5186	5.07473	1.52099	0.074352	6.12141	2.37989
COV%	26.6326	26.0476	3.96304	26.6326	26.0476	26.6326	14.304	9.75629	0.607467	10.3333	19.5053	13.7944	0.468968	15.6364
Tibial Plateau Lateral Posterior	60.695	14.207	0.234	0.060695	0.014207	0.177229	12.627	0.497	2201.82	46.035	6.493	0.499	1280.22	13.127
	84.018	20.457	0.243	0.084018	0.020457	0.245333	14.912	0.505	2197.88	47.923	8.817	0.596	1289.36	16.618
	99.77	25.796	0.259	0.09977	0.025796	0.291328	13.997	0.462	2189.47	43.782	9.125	0.547	1292.95	15.918
	73.65	18.137	0.246	0.07365	0.018137	0.215058	13.766	0.563	2217.52	52.389	7.653	0.483	1301.89	14.031
	83.404	20.09	0.241	0.083404	0.02009	0.24354	13.595	0.519	2211.72	48.803	6.368	0.396	1296.83	11.475
	60.796	13.846	0.228	0.060796	0.013846	0.177524	14.209	0.451	2171.86	42.326	5.398	0.446	1289.25	11.577
	71.528	15.432	0.216	0.071528	0.015432	0.208862	14.029	0.443	2189.13	42.228	7.445	0.416	1305.89	12.617
	66.466	16.815	0.253	0.066466	0.016815	0.194081	12.708	0.428	2215.48	41.333	6.84	0.53	1309.54	14.516
	41.178	9.436	0.229	0.041178	0.009436	0.12024	14.607	0.594	2210.47	54.991	7.436	0.425	1301	12.697
	30.479	7.356	0.241	0.030479	0.007356	0.0889987	15.825	0.614	2205.09	57.115	7.714	0.508	1306.66	14.669
Mean	67.1984	16.1572	0.239	0.0671984	0.0161572	0.196219	14.0275	0.5076	2201.04	47.6925	7.3289	0.4846	1297.36	13.7245
SD	20.483	5.4111	0.0126667	0.020483	0.0054111	0.0598105	0.962691	0.06489	14.2879	5.60295	1.12092	0.0638752	9.33695	1.7355
COV%	30.4814	33.4904	5.29986	30.4814	33.4904	30.4814	6.86288	12.7837	0.649141	11.7481	15.2945	13.181	0.719689	12.6453
Mean	153.788	40.1938	0.2572	0.153788	0.0401938	0.44906	14.3116	0.494237	2203.51	46.9242	12.2854	0.5337	1297.4	16.7521
SD	93.6331	30.8002	0.0597642	0.0936331	0.0308002	0.273409	1.56764	0.0813813	18.5127	7.07891	3.88695	0.0922606	11.5156	3.2955
COV%	60.8846	76.6292	23.2365	60.8846	76.6292	60.8846	10.9536	16.466	0.840148	15.0858	31.6387	17.287	0.88759	19.6721

[truncated: 3 more sheets: Cadaver 10, Cadaver 11, Cadaver 12]
